# Supplementary material for: EGOC inhibits TOROID polymerization by structurally activating TORC1
Source: Nat Struct Mol Biol. 2023 Jan 26;30(3):273–85. doi: 10.1038/s41594-022-00912-6 (PMC10023571; doi:10.1038/s41594-022-00912-6)
Supplement: Source Data Fig. 1 — Statistical source data. [file 41594_2022_912_MOESM4_ESM.xlsx]

## Sheet: D
Timepoint	Image number	Puncta number	Cell number	Ratio	Average images	Number of cell
0	656	30	159	0.188679	0.18955	410		TEV replicate A
	657	29	147	0.197279				TEV replicate B
	658	19	104	0.182692				TEV replicate C
15	665	35	104	0.336538	0.263305	440		WT replicate A
	666	42	165	0.254545				WT replicate B
	667	34	171	0.19883				WT replicate C
30	680	17	103	0.165049	0.239685	248
	681	22	82	0.268293
	682	18	63	0.285714												0	0.182293	0.0456983
45	692	44	190	0.231579	0.225994	475										15	0.197922	0.0814712
	693	37	155	0.23871												30	0.227378	0.0175633
	694	27	130	0.207692												45	0.29769	0.0748516
60	705	43	95	0.452632	0.367957	335										60	0.307667	0.0537979
	706	37	123	0.300813												75	0.345643	0.0517582
	707	41	117	0.350427												90	0.351547	0.0439134
75	717	42	155	0.270968	0.303143	415
	718	40	130	0.307692
	719	43	130	0.330769
90	734	60	194	0.309278	0.304564	492
	736	37	122	0.303279
	737	53	176	0.301136
0	659	15	63	0.238095	0.223928	185
	660	13	53	0.245283
	661	13	69	0.188406
15	671	19	57	0.333333	0.22381	188
	672	16	96	0.166667
	673	6	35	0.171429
30	683	23	106	0.216981	0.207265	414
	684	24	116	0.206897
	685	38	192	0.197917
45	695	59	190	0.310526	0.291736	482
	696	47	180	0.261111
	698	34	112	0.303571
60	708	45	180	0.25	0.264559	584
	709	67	220	0.304545
	710	44	184	0.23913
75	720	50	123	0.406504	0.330503	362
	721	34	105	0.32381
	722	35	134	0.261194
90	738	39	94	0.414894	0.358519	294
	739	34	98	0.346939
	740	32	102	0.313725
0	662	4	53	0.0754717	0.1334	274
	663	25	126	0.198413
	664	12	95	0.126316
15	677	7	90	0.0777778	0.106653	191
	678	10	58	0.172414
	679	3	43	0.0697674
30	686				0.235184	262
	687	22	106	0.207547
	688	41	156	0.262821
45	699	28	60	0.466667	0.375341	190
	700	29	76	0.381579
	701	15	54	0.277778
60	711	17	54	0.314815	0.290487	279
	712	26	98	0.265306
	713	37	127	0.291339
75	727	33	90	0.366667	0.403283	278
	728	39	88	0.443182
	729	40	100	0.4
90	741	41	106	0.386792	0.391557	258
	742	25	75	0.333333
	743	35	77	0.454545
0	653	20	157	0.127389	0.172766	311
	654	10	44	0.227273
	655	18	110	0.163636
15	668	30	84	0.357143	0.234252	171
	669	14	57	0.245614
	670	3	30	0.1
30	674	30	75	0.4	0.268261	324
	675	34	109	0.311927
	676	13	140	0.0928571
45	689	23	96	0.239583	0.220318	290
	690	17	95	0.178947
	691	24	99	0.242424
60	702	20	117	0.17094	0.178945	275
	703	18	97	0.185567
	704	11	61	0.180328
75	714	10	116	0.0862069	0.145058	369
	715	24	123	0.195122
	716	20	130	0.153846
90	731	9	237	0.0379747	0.0782643	475
	732	5	88	0.0568182
	733	21	150	0.14
0	873	12	154	0.0779221	0.0801865	472
	874	11	143	0.0769231
	875	15	175	0.0857143
15	882	19	103	0.184466	0.161312	386
	883	17	147	0.115646
	885	25	136	0.183824
30	895	16	104	0.153846	0.170643	350
	896	23	121	0.190083
	897	21	125	0.168
45	907	26	121	0.214876	0.199482	352
	908	23	128	0.179688
	909	21	103	0.203883
60	919	17	104	0.163462	0.122102	383
	920	16	132	0.121212
	921	12	147	0.0816327
75	932	21	192	0.109375	0.092251	601
	933	19	237	0.0801688
	934	15	172	0.0872093
90	946	11	170	0.0647059	0.0872226	544
	947	26	261	0.0996169
	948	11	113	0.0973451
0	870	15	87	0.172414	0.167117	281
	871	18	100	0.18
	872	14	94	0.148936
15	888	32	160	0.2	0.176725	483
	886	17	107	0.158879
	887	37	216	0.171296
30	898	19	173	0.109827	0.138784	484
	899	28	169	0.16568
	900	20	142	0.140845
45	910	42	310	0.135484	0.142652	721
	911	30	214	0.140187
	912	30	197	0.152284
60	922	23	167	0.137725	0.111174	695
	923	22	244	0.0901639
	924	30	284	0.105634
75	935	37	277	0.133574	0.13515	774
	936	29	260	0.111538
	937	38	237	0.160338
90	949	31	270	0.114815	0.132644	591
	950	24	197	0.121827
	951	20	124	0.16129
			16388

## Sheet: F
General analysis of the single cell analysis (Raw datas down below) All datas are aligned to have the apparition of TOROIDs at the same time (around 12 minutes)
Timepoint	Average TOROIDs intensity	STDEV of average TOROIDs intensity	Cell A TOROIDs intensity - Background intensity				Cell C TOROIDs intensity - Background intensity				Cell E TOROIDs intensity - Background intensity				Cell G TOROIDs intensity - Background intensity				Cell I TOROIDs intensity - Background intensity				Cell K TOROIDs intensity - Background intensity				Cell M TOROIDs intensity - Background intensity				Cell O TOROIDs intensity - Background intensity
					Cell B TOROIDs intensity - Background intensity				Cell D TOROIDs intensity - Background intensity				Cell F TOROIDs intensity - Background intensity				Cell H TOROIDs intensity - Background intensity				Cell J TOROIDs intensity - Background intensity				Cell L TOROIDs intensity - Background intensity				Cell N TOROIDs intensity - Background intensity			Cell O TOROIDs intensity - Background intensity
															1.3033	0
				TRESHOLD of TOROIDs apparition											-3.6342	0
				0 if value below column average											-0.43095	0
				1 if value above column average											4.50655	0	13.4033	0
				Same is repeated every second columns											0.8658	0	6.9033	0
															0.0843	0	4.13755	0
															-6.93145	0	10.2	0
															-11.869	0	5.8718	0
															-4.8532	0	13.6688	0
															-0.08745	0	9.8563	0
															2.7718	0	-1.3157	0
															6.5843	0	-3.3937	0
															5.63105	0	-8.6752	0
															-1.2127	0	-8.6752	0
															0.86555	0	-2.0032	0
															-6.75945	0	-6.9407	0
									-1.58715	0					-2.94695	0	-9.79995	0
			-2.99685	0					-16.1501	0					9.00605	0	-10.7532	0
			-3.1686	0					-39.7131	0					9.7873	0	-7.9877	0
			-2.38735	0					2.91285	0					13.7718	0	-8.9407	0
			1.7689	0					-8.52515	0					5.97505	0	-10.847	0	11.5187	0
			3.84715	0	0	0			7.41285	0	-27.8061	0			-1.21245	0	-9.72195	0	5.28445	0
			-2.0436	0	3.126	0			24.0369	0	-37.8681	0			-7.10295	0	-15.175	0	10.5654	0
0	-1.33129	5.2563	-2.0436	0	-4.5	0	-3.36935	0	11.9129	0	-21.9311	0			-11.2595	0	-3.22195	0	12.4717	0			4.15625	0					4.47175	0
0.5	0.67435	5.12945	-3.1686	0	-4.5	0	-4.74335	0	15.7249	0	-14.9941	0			-15.416	0	14.0125	0	11.5187	0	0.752	0	6.0625	0					2.5655	0	0.27815	0
1	3.31262	5.69305	-2.2156	0	-4.5	0	4.25665	0	2.91285	0	-3.86815	0			-16.197	0	29.169	0	15.3312	0	1.972	0	8.75	0					-1.07525	0	5.21565	0
1.5	2.84981	6.98719	0.64365	0	7.626	0	-0.93135	0	-0.90015	0	-10.7441	0			-15.244	0	41.122	0	8.1437	0	-2.518	0	0.78125	0					1.95625	0	4.2624	0
2	4.27625	8.78583	4.7999	0	6.938	0	7.38065	0	27.1629	0	-21.7441	0			-16.197	0	42.8565	0	4.94045	0	-7.838	0	2.6875	0					1.95625	0	-1.6281	0
2.5	-4.49818	10.2503	5.14365	0	-9	0	3.56865	0	-13.0251	0	-43.0561	0	-27.872	0	-14.2904	0	43.9815	0	6.23745	0	-5.898	0	-3.03125	0					4.03425	0	-5.26885	0
3	-3.77937	8.54472	3.40915	0	-8.312	0	-0.93135	0	-8.52515	0	-37.8681	0	-8.809	0	-15.4154	0	40.169	0	-1.7313	0	-6.508	0	-5.89075	0					2.7375	0	-1.45635	0
3.5	-5.26748	9.8542	2.45615	0	-8.312	0	-16.1813	0	-1.58715	0	-50.6811	0	-4.309	0	-14.4625	0	40.8565	0	1.3002	0	-7.838	0	-5.89075	0					-2.372	0	-1.45635	0
4	5.30446	9.17493	3.40915	0	31.876	0	19.5067	0	-5.40015	0	22.7559	0	4.003	0	-9.69695	0	43.2783	0	1.6442	0	-5.898	0	-4.93775	0			-25.4811	0	-3.325	0	2.52815	0
4.5	-1.03108	7.89021	4.1904	0	8.313	0	-4.74335	0	-9.21315	0	19.6319	0	-19.559	0	-6.8377	0	39.2938	0	-3.80905	0	-5.508	0	-5.89075	0	-1.8533	0	-27.5593	0	-4.278	0	2.3564	0
5	-1.51229	7.00356	-2.04385	0	0	0	-0.93135	0	-8.52515	0	13.7559	0	-11.935	0	-7.79095	0	39.1218	0	-4.76205	0	-2.958	0	-3.98425	0	-2.9783	0	-24.8718	0	-6.1845	0	1.40315	0
5.5	2.86922	8.20301	3.2374	0	14.563	0	7.38065	0	22.6629	0	13.7559	0	-4.309	0	-9.69695	0	41.028	0	-11.606	0	-1.518	0	4.9375	0	-8.8688	0	-26.6063	0	-7.1375	0	5.21565	0
6	1.12454	9.59199	7.7374	0	10.75	0	4.25665	0	-1.58715	0	30.3819	0	-15.747	0	-6.83745	0	48.2155	1	-20.7001	0	-0.908	0	0.172	0	-13.0248	0	-25.6533	0	-5.23125	0	5.04365	0
6.5	3.44524	11.7308	17.7841	0	40.188	0	-12.3693	0	-16.8371	0	37.3189	0	-3.622	0	-6.83745	0	48.9968	1	-25.4658	0	-1.518	0	3.03125	0	-13.9781	0	-22.7938	0	-2.2	0	9.98115	0
7	6.58641	11.3699	30.8624	0	35	0	-0.24335	0	3.59985	0	33.5059	0	-15.747	0	1.3033	0	54.278	1	-25.4658	0	5.412	0	2.078	0	-11.8998	0	-18.6376	0	-1.24675	0	5.9969	0
7.5	7.67082	11.7944	32.7687	0	7.626	0	-4.74335	0	46.9129	0	29.6939	0	-11.935	0	4.16255	0	54.1063	1	-25.4658	0	4.692	0	-2.078	0	-9.99355	0	-18.8093	0	4.81575	0	3.3094	0
8	5.55947	11.3431	34.3311	0	-8.312	0	-19.9933	0	38.5999	0	33.5059	0	-4.309	0	3.3813	0	47.0905	1	-22.6063	0	6.632	0	0.95325	0	-10.7751	0	-17.6843	0	2.12825	0	0.4499	0
8.5	8.48399	10.2979	23.1594	0	23.563	0	-8.55635	0	32.3499	0	36.2559	0	-11.247	0	12.6471	0	48.0438	0	-18.6218	0	12.172	0	-0.953	0	-13.6343	0	-3.4813	0	2.9095	0	-7.34685	0
9	10.3376	10.0792	24.2844	0	37.75	0	-4.74335	0	31.6629	0	34.1939	0	8.503	0	12.6471	0	41.6375	0	-23.3876	0	4.632	0	0.172	0	-14.7593	0	8.6437	0	4.0345	0	-10.2063	0
9.5	12.6919	10.4676	26.5344	0	8.313	0	36.1307	0	44.4749	0	29.6939	0	-2.935	0	17.7563	0	38.606	0	-21.481	0	7.902	0	-2.6875	0	-11.9001	0	28.5654	1	3.6905	0	-12.2846	0
10	17.4537	11.2422	27.6594	0	48.5	0	43.0687	0	30.9749	0	29.6939	0	25.128	0	17.7563	0	30.4655	0	-23.3873	0	10.452	0	-5.54675	0	-9.04055	0	41.8154	1	8.45625	0	-14.1906	0
10.5	12.9681	10.5779	31.6436	0	37.063	0	40.6307	0	29.2249	0	9.25585	0	0.191	0	11.5218	0	31.4185	0	-24.5123	0	10.232	0	-3.6405	0	-12.853	0	38.0029	1	8.62825	0	-12.2846	0
11	17.9577	12.1323	31.9871	0	69.626	0	55.8807	0	10.5369	0	6.81885	0	15.441	0	11.3498	0	34.7935	0	-17.8406	0	9.012	0	-4.7655	0	-4.71255	0	34.0187	0	22.8315	0	-5.6126	0
11.5	25.8438	10.8354	36.7526	0	19.063	0	27.8187	0	61.0999	0	65.3819	0	48.691	0	13.428	0	31.5905	0	-13.6846	0	16.272	0	3.20325	0	6.45945	0	25.4407	0	32.441	0	13.6999	0
12	29.5015	4.84329	34.5026	0	19.75	0	43.7567	0	36.1629	0	17.5689	0	40.378	0	24.5998	0	39.5593	0	15.6747	0	21.592	0	25.375	0	20.4907	0	27.0032	0	41.5345	0	34.5749	0
12.5	53.3783	10.4118	37.8776	1	40.188	1	92.2567	1	80.8499	1	66.0689	1	90.253	1	39.1468	1	56.9655	1	37.4092	1	29.352	1	46.5938	1	42.3187	1	30.9877	1	54.6125	1	55.7939	1
13	62.1408	10.0533	42.6434	1	52.313	1	105.069	1	69.4129	1	66.7559	0	101.003	1	52.2248	1	61.731	1	60.7062	1	41.712	1	66.078	1	51.4124	1	35.9252	1	50.628	1	74.4969	1
13.5	60.643	9.12693	43.5966	1	40.876	1	56.5687	1	67.3499	1	34.8819	0	89.565	1	59.584	1	78.9655	1	81.1437	1	42.542	1	79.1562	1	52.3654	1	42.1597	1	58.5968	1	82.2939	1
14	69.9907	7.95075	53.9874	1	58.563	1	105.069	1	76.3499	1	71.9439	1	85.065	1	60.8811	1	85.9813	1	70.1437	1	52.242	1	74.6562	1	57.4747	1	47.7847	1	65.0032	1	84.7157	1
14.5	69.8355	8.22613	57.9719	1	48.5	1	80.8187	1	77.0369	1	87.1939	0	101.691	1	58.8028	1	78.0125	1	68.6747	1	52.352	1	72.2343	1	54.6152	1	49.8627	1	68.0345	1	91.7311	1
15	62.6478	9.78719	52.6907	1	45.376	1	55.8807	1	59.7249	1	37.3189	0	108.628	0	56.7248	1	76.8876	1	64.8622	1	48.692	1	62.9688	1	49.6777	1	51.4252	1	71.2375	1	97.6217	1
15.5	63.7053	8.8754	54.3314	1	48.5	1	80.1307	1	89.1628	1	53.2559	0	33.441	0	58.4593	1	73.856	1	65.2997	1	52.352	1	65.0468	1	56.8652	1	52.9877	1	68.2062	1	103.684	1
16	64.7985	9.73863	55.2846	1	44.688	1	92.9437	1	61.0999	1	34.8819	0	92.691	1	59.0688	1	76.106	1	75.1747	1	44.592	1	72.406	1	49.0684	1	49.7847	1	67.8622	1	96.3249	1
16.5	68.9715	9.50682	53.9876	1	51.626	1	95.3807	1	96.0999	1	59.1319	1	96.503	1	60.803	1	68.7465	1	74.2217	1	45.922	1	76.906	1	46.3809	1	49.7847	1	66.5655	1	92.5124	1
17	69.4087	8.61225	58.1439	1	56.126	1	89.1307	1	74.9749	1	62.9439	1	94.065	1	67.553	1	76.106	1	80.2842	1	43.762	1	88.859	1	47.1622	1	44.4097	1	69.253	1	88.3564	1
17.5	71.4969	9.45288	60.6594	1	72.063	1	105.069	1	83.9749	1	62.9439	1	97.878	1	61.8343	1	71.3405	1	79.3312	1	40.272	1	88.687	1	44.303	1	49.5189	1	77.05	1	77.5284	1
18	70.259	11.3708	56.5029	1	53.688	1	124.819	1	84.6628	1	62.2559	0	81.253	1	60.0998	1	71.1685	1	79.3312	1	36.782	1	87.734	1	45.8655	1	44.4094	1	77.5657	1	87.7469	1
18.5	72.907	13.4421	55.7219	1	107.75	1	120.319	1	57.2869	0	32.8189	0	97.191	1	66.3343	1	78.1843	1	77.2532	1	38.112	1	95.8748	1	46.6469	1	46.316	1	81.2842	1	92.5124	1
19	71.1956	11.7736	59.7061	1	88	1	91.5687	1	35.4749	0	62.2559	1	109.315	1	69.0218	1	83.2938	1	68.7687	1	38.332	1	87.9062	1	45.8657	1	44.2377	1	82.5812	1	101.606	1
19.5	75.0898	13.9344	55.5499	1	63.75	1	126.194	1	72.5369	1	67.4439	1	113.128	1	75.8655	1	85.2	1	66.1697	1	35.282	1	94.1407	1	41.5374	1	38.0035	1	80.0655	1	111.481	1
20	75.934	12.0379	59.3624	1	69.626	0	104.381	1	60.4129	1	94.8189	1	97.191	1	83.3968	1	83.122	1	54.5657	1	43.092	1	96.047	1	41.8812	1	49.3474	1	83.7062	1	118.059	1
20.5	72.1525	12.5435	67.1591	1	31.876	0	100.569	1	52.0999	1	90.3189	1	100.315	1	78.4593	1	84.4188	1	56.1277	0	42.982	1	83.5782	1	42.8342	1	54.1129	1	81.4562	1	115.981	1
21	76.3784	14.8039	64.2999	1	28.063	0	83.9437	1	143.913	1	69.1939	1	89.565	1	77.8498	1	78.3563	1			52.682	1	86.6093	1	39.803	1	56.8004	1	85.4407	1	112.778	1
21.5	79.2944	9.80458	59.5341	1	74.126	0	80.8187	1	76.3499	1	103.132	1	97.878	1	90.1468	1	81.2156	1			60.552	1	83.4062	1	37.8969	1	63.0347	1	93.0657	1	108.966	1
22	81.1916	14.9217	54.5966	1	32.563	0	118.569	1	88.4749	1	87.1939	1	136.691	1	94.2197	1	83.4655	1			63.712	1	78.125	1	38.6782	1	58.7064	1	94.1907	1	107.497	1
22.5	77.54	10.2048	52.5184	1	80.376	0	96.0687	1	79.4749	1	70.5689	1	77.441	1	105.303	1	85.2	1			61.162	1	81.1562	1	41.1002	1	53.1594	1	93.2377	1	108.794	1
23	76.3117	15.0961	56.3309	1	19.75	0	127.944	1	89.1628	0	65.3819	1	79.878	1	116.741	0	80.0905	1			54.512	1	82.1095	1	40.9282	1	55.4094	1	96.097	1	104.028	1
23.5	66.2992	14.0965	64.2999	1	16.626	0	92.9437	1	22.6629	0	70.5689	1	87.503	1			92.2155	1			55.842	1	77.75	1	38.0687	1	51.2532	1	91.1595	1	100.997	1
24	78.0697	15.8062	70.1907	1	15.25	0	116.507	1	88.4749	1	82.0059	1	125.253	1			102.091	1			49.562	1	79.25	1	42.5687	1	54.4564	1	87.175	1	102.122	1
24.5	82.414	11.1401	72.6127	1	79.688	1	108.881	1	111.35	1	94.1319	0	85.065	1			102.263	1			50.522	1	71.625	0	41.4437	1	61.4722	1	94.3625	1	97.9654	1
25	77.6258	12.9665	77.5502	1	75.876	1	96.0687	1	52.0999	1	37.3189	0	113.815	1			110.231	1			63.602	0			48.2877	1	60.1754	1	95.3157	1	101.168	1
25.5	86.8511	12.494	87.5969	1	81.063	0	108.194	1	64.2249	1			134.253	1			92.997	1							54.5222	1	55.4099	1	91.3315	1	98.9184	1
26	81.5809	12.7929	92.5032	1	36.376	0	92.2567	1	79.4749	1			125.941	1			84.6532	1							64.569	1	52.2067	1	98.1752	1	89.6529	1
26.5	87.3026	11.5444	101.628	1	85.563	1	72.5067	0	100.6	1			133.565	1			77.8405	1							71.4125	1	47.7067	1	91.5973	1	90.6061	1
27	84.9066	12.2908	106.128	0	63.063	1			96.0999	1			129.065	1			61.2155	0							77.9905	1	52.2067	1	89.8628	1	88.5281	1
27.5	88.9692	12.7627			59.938	1			100.6	1			129.753	1											92.0215	1	55.2377	1	91.9408	1	93.2939	1
28	89.7726	10.0346			77.25	0			116.537	1			105.503	0											83.709	1	56.3627	1	90.0345	1	99.0124	1
28.5	74.8554	13.6827			37.063	0			104.413	1			52.503	0											86.1621	1	52.3785	1	89.425	1	102.044	1
29	86.0004	10.0688			64.438	1			97.4749	1			108.628	1											90.7245	1	53.1594	1	89.0812	1	98.4967	1
29.5	84.1833	10.7919			77.938	0			74.9749	1			120.065	1											76.3494	0	51.8627	1	91.1593	1	96.9342	1
									109.6	1			125.941	1													50.9094	1	85.4405	1	95.1999	1
									100.6	0			105.503	1													48.8312	1	88.4718	1	91.2154	1
													89.565	1													49.7844	1	81.0185	1	95.7154	1
													88.878	1													53.9407	1	81.8	1	96.6686	1
													113.815	1													49.7847	1	85.6125	1	98.4291	1
													133.565	1													56.9722	1	85.6125	1	103.856	1
													110.003	1													51.2534	1			99.7004	0
													137.378	1													49.0034	1
													92.003	1													51.8627	1
													133.565	1													51.2535	1
													121.441	1													54.8939	1
													113.128	1													50.1285	1
													125.253	0													45.1909	1
																											38.6127	1
																											44.6752	1
																											55.8469	1
																											60.9562	1
																											70.0499	1
																											63.3782	1
																											63.5499	1
																											66.9249	1
																											65.7374	1
																											72.5497	1
Analysis using MYCURVEFIT.COM
	minimum average 10 first	-0.0911103		min
	max average 10 last values	84.2048		max
	0	-1.33129	5.2563	0	-1.58581	6.72119	2.53356
	0.5	0.67435	5.12945	0.5	0.978787	6.55898	2.53356
	1	3.31262	5.69305	1	4.35232	7.27966	2.53356
	1.5	2.84981	6.98719	1.5	3.76053	8.93445	2.53356
	2	4.27625	8.78583	2	5.5845	11.2344	2.53356
	2.5	-4.49818	10.2503	2.5	-5.63528	13.1069	2.53357
	3	-3.77937	8.54472	3	-4.71614	10.9261	2.53363
	3.5	-5.26748	9.8542	3.5	-6.61898	12.6005	2.53392
	4	5.30446	9.17493	4	6.89926	11.7319	2.53497
	4.5	-1.03108	7.89021	4.5	-1.20193	10.0891	2.53822
	5	-1.51229	7.00356	5	-1.81725	8.95539	2.5471
	5.5	2.86922	8.20301	5.5	3.78535	10.4891	2.56909
	6	1.12454	9.59199	6	1.55444	12.2652	2.61923
	6.5	3.44524	11.7308	6.5	4.5219	15	2.72595
	7	6.58641	11.3699	7	8.53848	14.5386	2.93997
	7.5	7.67082	11.7944	7.5	9.92512	15.0814	3.34704
	8	5.55947	11.3431	8	7.22535	14.5043	4.08447
	8.5	8.48399	10.2979	8.5	10.9649	13.1679	5.35863
	9	10.3376	10.0792	9	13.3351	12.8882	7.45553
	9.5	12.6919	10.4676	9.5	16.3456	13.3848	10.7273
	10	17.4537	11.2422	10	22.4344	14.3753	15.5299
	10.5	12.9681	10.5779	10.5	16.6987	13.5258	22.0946
	11	17.9577	12.1323	11	23.0788	15.5135	30.3604
	11.5	25.8438	10.8354	11.5	33.1628	13.8551	39.8645
	12	29.5015	4.84329	12	37.8399	6.19307	49.8107
	12.5	53.3783	10.4118	12.5	68.3708	13.3135	59.3211
	13	62.1408	10.0533	13	79.5753	12.8551	67.7187
	13.5	60.643	9.12693	13.5	77.6602	11.6705	74.6685
	14	69.9907	7.95075	14	89.613	10.1666	80.1461
	14.5	69.8355	8.22613	14.5	89.4145	10.5187	84.3184
	15	62.6478	9.78719	15	80.2236	12.5148	87.4268
	15.5	63.7053	8.8754	15.5	81.5759	11.3489	89.7128
	16	64.7985	9.73863	16	82.9737	12.4527	91.3834
	16.5	68.9715	9.50682	16.5	88.3097	12.1563	92.6022
	17	69.4087	8.61225	17	88.8687	11.0124	93.4927
	17.5	71.4969	9.45288	17.5	91.5389	12.0873	94.1455
	18	70.259	11.3708	18	89.956	14.5397	94.6264
	18.5	72.907	13.4421	18.5	93.3421	17.1883	94.9826
	19	71.1956	11.7736	19	91.1537	15.0547	95.248
	19.5	75.0898	13.9344	19.5	96.1332	17.8178	95.447
	20	75.934	12.0379	20	97.2126	15.3927	95.5972
	20.5	72.1525	12.5435	20.5	92.3773	16.0392	95.7113
	21	76.3784	14.8039	21	97.7809	18.9296	95.7984
	21.5	79.2944	9.80458	21.5	101.51	12.537	95.8653
	22	81.1916	14.9217	22	103.936	19.0802	95.9171
	22.5	77.54	10.2048	22.5	99.2663	13.0488	95.9573
	23	76.3117	15.0961	23	97.6956	19.3033	95.9887
	23.5	66.2992	14.0965	23.5	84.8928	18.0251	96.0134
	24	78.0697	15.8062	24	99.9435	20.2113	96.0329
	24.5	82.414	11.1401	24.5	105.498	14.2447	96.0484
	25	77.6258	12.9665	25	99.3759	16.5801	96.0607
	25.5	86.8511	12.494	25.5	111.172	15.976	96.0706
	26	81.5809	12.7929	26	104.433	16.3582	96.0785
	26.5	87.3026	11.5444	26.5	111.75	14.7617	96.0849
	27	84.9066	12.2908	27	108.686	15.7162	96.0901
	27.5	88.9692	12.7627	27.5	113.881	16.3196	96.0944
	28	89.7726	10.0346	28	114.908	12.8312	96.0978
	28.5	74.8554	13.6827	28.5	95.8335	17.496	96.1007
	29	86.0004	10.0688	29	110.084	12.8748	96.103
	29.5	84.1833	10.7919	29.5	107.761	13.7996	96.1049
Cell A single analysis									Cell B single analysis								Cell C single analysis							Cell D single analysis							Cell E single analysis
	Mean									Area	Mean							Mean							Mean							Mean
1	47.125	37.9969	9.12815	-2.99685	0				1	0.413	43.312	50.4186	0	0			1	28.062	31.4313	-3.36935	0			1	41.938	43.5251	-1.58715	0			1	45.75	73.5561	-27.8061	0
2	19.75	108.602	-18.2469	-3.1686	0				2	0.413	46.438	110.426	3.126	0			2	26.688	132.409	-4.74335	0			2	27.375	138.489	-16.1501	0			2	35.688	152.159	-37.8681	0
3	30.5	35.3027	-7.49685	-2.38735	0				3	0.413	38.812	30.0038	-4.5	0			3	35.688	50.4889	4.25665	0			3	3.812	47.4817	-39.7131	0			3	51.625	39.3015	-21.9311	0
4	42.625		4.62815	1.7689	0				4	0.413	38.812		-4.5	0			4	30.5		-0.93135	0			4	46.438		2.91285	0			4	58.562		-14.9941	0
5	46.438		8.44115	3.84715	0				5	0.413	38.812		-4.5	0			5	38.812		7.38065	0			5	35		-8.52515	0			5	69.688		-3.86815	0
6	22.875		-15.1219	-2.0436	0				6	0.413	50.938		7.626	0			6	35		3.56865	0			6	50.938		7.41285	0			6	62.812		-10.7441	0
7	47.125		9.12815	-2.0436	0				7	0.413	50.25		6.938	0			7	30.5		-0.93135	0			7	67.562		24.0369	0			7	51.812		-21.7441	0
8	50.938		12.9412	-3.1686	0				8	0.413	34.312		-9	0			8	15.25		-16.1813	0			8	55.438		11.9129	0			8	30.5		-43.0561	0
9	22.875		-15.1219	-2.2156	0				9	0.413	35		-8.312	0			9	50.938		19.5067	0			9	59.25		15.7249	0			9	35.688		-37.8681	0
10	22.875		-15.1219	0.64365	0				10	0.413	35		-8.312	0			10	26.688		-4.74335	0			10	46.438		2.91285	0			10	22.875		-50.6811	0
11	42.625		4.62815	4.7999	0				11	0.413	75.188		31.876	0			11	30.5		-0.93135	0			11	42.625		-0.90015	0			11	96.312		22.7559	0
12	54.75		16.7531	5.14365	0				12	0.413	51.625		8.313	0			12	38.812		7.38065	0			12	70.688		27.1629	0			12	93.188		19.6319	0
13	34.312		-3.68485	3.40915	0				13	0.413	43.312		0	0			13	35.688		4.25665	0			13	30.5		-13.0251	0			13	87.312		13.7559	0
14	39.5		1.50315	2.45615	0				14	0.413	57.875		14.563	0			14	19.062		-12.3693	0			14	35		-8.52515	0			14	87.312		13.7559	0
15	44		6.00315	3.40915	0				15	0.413	54.062		10.75	0			15	31.188		-0.24335	0			15	41.938		-1.58715	0			15	103.938		30.3819	0
16	47.812		9.81515	4.1904	0				16	0.413	83.5		40.188	0			16	26.688		-4.74335	0			16	38.125		-5.40015	0			16	110.875		37.3189	0
17	30.5		-7.49685	-2.04385	0				17	0.413	78.312		35	0			17	11.438		-19.9933	0			17	34.312		-9.21315	0			17	107.062		33.5059	0
18	43.312		5.31515	3.2374	0				18	0.413	50.938		7.626	0			18	22.875		-8.55635	0			18	35		-8.52515	0			18	103.25		29.6939	0
19	47.125		9.12815	7.7374	0				19	0.413	35		-8.312	0			19	26.688		-4.74335	0			19	66.188		22.6629	0			19	107.062		33.5059	0
20	22.875		-15.1219	17.7841	0				20	0.413	66.875		23.563	0			20	67.562		36.1307	0			20	41.938		-1.58715	0			20	109.812		36.2559	0
21	51.625		13.6281	30.8624	0				21	0.413	81.062		37.75	0			21	74.5		43.0687	0			21	26.688		-16.8371	0			21	107.75		34.1939	0
22	61.312		23.3151	32.7687	0				22	0.413	51.625		8.313	0			22	72.062		40.6307	0			22	47.125		3.59985	0			22	103.25		29.6939	0
23	87.312		49.3151	34.3311	0				23	0.413	91.812		48.5	0			23	87.312		55.8807	0			23	90.438		46.9129	0			23	103.25		29.6939	0
24	75.188		37.1912	23.1594	0				24	0.413	80.375		37.063	0			24	59.25		27.8187	0			24	82.125		38.5999	0			24	82.812		9.25585	0
25	59.25		21.2531	24.2844	0				25	0.413	112.938		69.626	0			25	75.188		43.7567	0			25	75.875		32.3499	0			25	80.375		6.81885	0
26	67.562		29.5651	26.5344	0				26	0.413	62.375		19.063	0			26	123.688		92.2567	1			26	75.188		31.6629	0			26	138.938		65.3819	0
27	42.625		4.62815	27.6594	0				27	0.413	63.062		19.75	0			27	136.5		105.069	1			27	88		44.4749	0			27	91.125		17.5689	0
28	79.688		41.6912	31.6436	0				28	0.413	83.5		40.188	1			28	88		56.5687	1			28	74.5		30.9749	0			28	139.625		66.0689	1
29	68.25		30.2531	31.9871	0				29	0.413	95.625		52.313	1			29	136.5		105.069	1			29	72.75		29.2249	0			29	140.312		66.7559	0
30	72.062		34.0651	36.7526	0				30	0.413	84.188		40.876	1			30	112.25		80.8187	1			30	54.062		10.5369	0			30	108.438		34.8819	0
31	58.562		20.5651	34.5026	0				31	0.413	101.875		58.563	1			31	87.312		55.8807	1			31	104.625		61.0999	0			31	145.5		71.9439	1
32	81.062		43.0651	37.8776	1				32	0.413	91.812		48.5	1			32	111.562		80.1307	1			32	79.688		36.1629	0			32	160.75		87.1939	0
33	87.312		49.3151	42.6434	1				33	0.413	88.688		45.376	1			33	124.375		92.9437	1			33	124.375		80.8499	1			33	110.875		37.3189	0
34	63.062		25.0651	43.5966	1				34	0.413	91.812		48.5	1			34	126.812		95.3807	1			34	112.938		69.4129	1			34	126.812		53.2559	0
35	72.062		34.0651	53.9874	1				35	0.413	88		44.688	1			35	120.562		89.1307	1			35	110.875		67.3499	1			35	108.438		34.8819	0
36	100.125		62.1281	57.9719	1				36	0.413	94.938		51.626	1			36	136.5		105.069	1			36	119.875		76.3499	1			36	132.688		59.1319	1
37	91.125		53.1281	52.6907	1				37	0.413	99.438		56.126	1			37	156.25		124.819	1			37	120.562		77.0369	1			37	136.5		62.9439	1
38	104.625		66.6282	54.3314	1				38	0.413	115.375		72.063	1			38	151.75		120.319	1			38	103.25		59.7249	1			38	136.5		62.9439	1
39	88		50.0031	55.2846	1				39	0.413	97		53.688	1			39	123		91.5687	1			39	132.688		89.1628	1			39	135.812		62.2559	0
40	79		41.0031	53.9876	1				40	0.413	151.062		107.75	1			40	157.625		126.194	1			40	104.625		61.0999	1			40	106.375		32.8189	0
41	97.688		59.6912	58.1439	1				41	0.413	131.312		88	1			41	135.812		104.381	1			41	139.625		96.0999	1			41	135.812		62.2559	1
42	108.438		70.4411	60.6594	1				42	0.413	107.062		63.75	1			42	132		100.569	1			42	118.5		74.9749	1			42	141		67.4439	1
43	82.812		44.8151	56.5029	1				43	0.413	112.938		69.626	0			43	115.375		83.9437	1			43	127.5		83.9749	1			43	168.375		94.8189	1
44	95.625		57.6281	55.7219	1				44	0.413	75.188		31.876	0			44	112.25		80.8187	1			44	128.188		84.6628	1			44	163.875		90.3189	1
45	107.75		69.7532	59.7061	1				45	0.413	71.375		28.063	0			45	150		118.569	1			45	100.812		57.2869	0			45	142.75		69.1939	1
46	91.812		53.8151	55.5499	1				46	0.413	117.438		74.126	0			46	127.5		96.0687	1			46	79		35.4749	0			46	176.688		103.132	1
47	79.688		41.6912	59.3624	1				47	0.413	75.875		32.563	0			47	159.375		127.944	1			47	116.062		72.5369	1			47	160.75		87.1939	1
48	111.562		73.5651	67.1591	1				48	0.413	123.688		80.376	0			48	124.375		92.9437	1			48	103.938		60.4129	1			48	144.125		70.5689	1
49	91.125		53.1281	64.2999	1				49	0.413	63.062		19.75	0			49	147.938		116.507	1			49	95.625		52.0999	1			49	138.938		65.3819	1
50	107.062		69.0651	59.5341	1				50	0.413	59.938		16.626	0			50	140.312		108.881	1			50	187.438		143.913	1			50	144.125		70.5689	1
51	110.875		72.8782	54.5966	1				51	0.413	58.562		15.25	0			51	127.5		96.0687	1			51	119.875		76.3499	1			51	155.562		82.0059	1
52	100.125		62.1281	52.5184	1				52	0.413	123		79.688	1			52	139.625		108.194	1			52	132		88.4749	1			52	167.688		94.1319	0
53	72.062		34.0651	56.3309	1				53	0.413	119.188		75.876	1			53	123.688		92.2567	1			53	123		79.4749	1			53	110.875		37.3189	0
54	87.312		49.3151	64.2999	1				54	0.413	124.375		81.063	0			54	103.938		72.5067	0			54	132.688		89.1628	0
55	102.562		64.5651	70.1907	1				55	0.413	79.688		36.376	0										55	66.188		22.6629	0
56	115.375		77.3782	72.6127	1				56	0.413	128.875		85.563	1										56	132		88.4749	1
57	103.938		65.9411	77.5502	1				57	0.413	106.375		63.063	1										57	154.875		111.35	1
58	110.875		72.8782	87.5969	1				58	0.413	103.25		59.938	1										58	95.625		52.0999	1
59	112.25		74.2532	92.5032	1				59	0.413	120.562		77.25	0										59	107.75		64.2249	1
60	135.125		97.1282	101.628	1				60	0.413	80.375		37.063	0										60	123		79.4749	1
61	144.125		106.128	106.128	0				61	0.413	107.75		64.438	1										61	144.125		100.6	1
									62	0.413	121.25		77.938	0										62	139.625		96.0999	1
																								63	144.125		100.6	1
																								64	160.062		116.537	1
																								65	147.938		104.413	1
																								66	141		97.4749	1
																								67	118.5		74.9749	1
																								68	153.125		109.6	1
																								69	144.125		100.6	0
Cell F single analysis							Cell G single analysis								Cell H single analysis									Cell I single analysis						Cell J single analysis
	Mean							Mean								Mean								Mean							Mean
1	22.875	50.747	-27.872	0			1	46.438	40.197	6.24105	1.3033	0			1	70	54.1595	15.8405	13.4033	0			1	72.062	46.4343	25.6277	11.5187	0		1	47.24	54.358	-7.118	0.752	0
2	41.938	165.165	-8.809	0			2	42.625	118.074	2.42805	-3.6342	0			2	68.938	144.722	14.7785	6.9033	0			2	41.938	117.074	-4.4963	5.28445	0		2	67.64	106.713	13.282	1.972	0
3	46.438	57.2088	-4.309	0			3	35	38.9384	-5.19695	-0.43095	0			3	50.938	45.2811	-3.22145	4.13755	0			3	59.25	35.3197	12.8157	10.5654	0		3	63.2	26.1774	8.842	-2.518	0
4	54.75		4.003	0			4	41.938		1.74105	4.50655	0			4	80.375		26.2155	10.2	0			4	58.562		12.1277	12.4717	0		4	42.36		-11.998	-7.838	0
5	31.188		-19.559	0			5	26.688		-13.509	0.8658	0			5	44		-10.1595	5.8718	0			5	47.125		0.6907	11.5187	0		5	52.12		-2.238	-5.898	0
6	38.812		-11.935	0			6	55.438		15.2411	0.0843	0			6	57.875		3.71555	13.6688	0			6	63.062		16.6277	15.3312	0		6	49.68		-4.678	-6.508	0
7	46.438		-4.309	0			7	54.75		14.553	-6.93145	0			7	75.188		21.0285	9.8563	0			7	66.875		20.4407	8.1437	0		7	41.92		-12.438	-7.838	0
8	35		-15.747	0			8	27.375		-12.822	-11.869	0			8	63.062		8.90255	-1.3157	0			8	54.75		8.3157	4.94045	0		8	50.12		-4.238	-5.898	0
9	47.125		-3.622	0			9	23.562		-16.6349	-4.8532	0			9	75.188		21.0285	-3.3937	0			9	62.375		15.9407	6.23745	0		9	49.68		-4.678	-5.508	0
10	35		-15.747	0			10	27.375		-12.822	-0.08745	0			10	42.625		-11.5345	-8.6752	0			10	34.312		-12.1223	-1.7313	0		10	44.36		-9.998	-2.958	0
11	38.812		-11.935	0			11	35		-5.19695	2.7718	0			11	30.5		-23.6595	-8.6752	0			11	54.062		7.6277	1.3002	0		11	49.68		-4.678	-1.518	0
12	46.438		-4.309	0			12	55.438		15.2411	6.5843	0			12	54.75		0.59055	-2.0032	0			12	59.938		13.5037	1.6442	0		12	51.68		-2.678	-0.908	0
13	39.5		-11.247	0			13	42.625		2.42805	5.63105	0			13	54.062		-0.09745	-6.9407	0			13	30.5		-15.9343	-3.80905	0		13	59.88		5.522	-1.518	0
14	59.25		8.503	0			14	38.812		-1.38495	-1.2127	0			14	42.625		-11.5345	-9.79995	0			14	46.438		0.0037	-4.76205	0		14	50.12		-4.238	5.412	0
15	47.812		-2.935	0			15	50.25		10.053	0.86555	0			15	57.188		3.02855	-10.7532	0			15	55.438		9.0037	-11.606	0		15	52.12		-2.238	4.692	0
16	75.875		25.128	0			16	51.625		11.428	-6.75945	0			16	35		-19.1595	-7.9877	0			16	38.125		-8.3093	-20.7001	0		16	49.24		-5.118	6.632	0
17	50.938		0.191	0			17	15.25		-24.947	-2.94695	0			17	42.625		-11.5345	-8.9407	0			17	26.688		-19.7463	-25.4658	0		17	87.6		33.242	12.172	0
18	66.188		15.441	0			18	47.125		6.92805	9.00605	0			18	38.812		-15.3475	-10.847	0			18	19.062		-27.3723	-25.4658	0		18	47.24		-7.118	4.632	0
19	99.438		48.691	0			19	19.75		-20.447	9.7873	0			19	68.25		14.0905	-9.72195	0			19	19.062		-27.3723	-25.4658	0		19	59.88		5.522	7.902	0
20	91.125		40.378	0			20	66.875		26.678	13.7718	0			20	31.188		-22.9715	-15.175	0			20	19.062		-27.3723	-22.6063	0		20	71.4		17.042	10.452	0
21	141		90.253	1			21	63.062		22.865	5.97505	0			21	35		-19.1595	-3.22195	0			21	26.688		-19.7463	-18.6218	0		21	57.44		3.082	10.232	0
22	151.75		101.003	1			22	50.25		10.053	-1.21245	0			22	43.312		-10.8475	14.0125	0			22	19.062		-27.3723	-23.3876	0		22	60.32		5.962	9.012	0
23	140.312		89.565	1			23	35.688		-4.50895	-7.10295	0			23	46.438		-7.72145	29.169	0			23	30.5		-15.9343	-21.481	0		23	70.08		15.722	16.272	0
24	135.812		85.065	1			24	35.688		-4.50895	-11.2595	0			24	79		24.8405	41.122	0			24	35		-11.4343	-23.3873	0		24	70.52		16.162	21.592	0
25	152.438		101.691	1			25	34.312		-5.88495	-15.416	0			25	103.938		49.7785	42.8565	0			25	7.625		-38.8093	-24.5123	0		25	52.56		-1.798	29.352	1
26	159.375		108.628	0			26	26.688		-13.509	-16.197	0			26	103.938		49.7785	43.9815	0			26	26.688		-19.7463	-17.8406	0		26	89.36		35.002	41.712	1
27	84.188		33.441	0			27	19.062		-21.1349	-15.244	0			27	94.25		40.0905	40.169	0			27	22.875		-23.5593	-13.6846	0		27	91.36		37.002	42.542	1
28	143.438		92.691	1			28	19.062		-21.1349	-16.197	0			28	85.938		31.7785	40.8565	0			28	30.5		-15.9343	15.6747	0		28	101.56		47.202	52.242	1
29	147.25		96.503	1			29	31.188		-9.00895	-14.2904	0			29	108.438		54.2785	43.2783	0			29	34.312		-12.1223	37.4092	1		29	102		47.642	52.352	1
30	144.812		94.065	1			30	30.5		-9.69695	-15.4154	0			30	88.688		34.5285	39.2938	0			30	43.312		-3.1223	60.7062	1		30	92.68		38.322	48.692	1
31	148.625		97.878	1			31	15.25		-24.947	-14.4625	0			31	97		42.8405	39.1218	0			31	140.312		93.8777	81.1437	1		31	130.16		75.802	52.352	1
32	132		81.253	1			32	26.688		-13.509	-9.69695	0			32	95.625		41.4655	41.028	0			32	117.438		71.0037	70.1437	1		32	102		47.642	44.592	1
33	147.938		97.191	1			33	26.688		-13.509	-6.8377	0			33	92.5		38.3405	48.2155	1			33	127.5		81.0657	68.6747	1		33	87.36		33.002	45.922	1
34	160.062		109.315	1			34	34.312		-5.88495	-7.79095	0			34	88		33.8405	48.9968	1			34	125.062		78.6277	64.8622	1		34	107.32		52.962	43.762	1
35	163.875		113.128	1			35	34.312		-5.88495	-9.69695	0			35	104.625		50.4655	54.278	1			35	96.312		49.8777	65.2997	1		35	99.12		44.762	40.272	1
36	147.938		97.191	1			36	38.125		-2.07195	-6.83745	0			36	124.375		70.2155	54.1063	1			36	111.562		65.1277	75.1747	1		36	107.32		52.962	36.782	1
37	151.062		100.315	1			37	22.875		-17.322	-6.83745	0			37	95.625		41.4655	47.0905	1			37	112.25		65.8157	74.2217	1		37	78.72		24.362	38.112	1
38	140.312		89.565	1			38	26.688		-13.509	1.3033	0			38	109.125		54.9655	48.0438	0			38	126.812		80.3777	80.2842	1		38	93.36		39.002	38.332	1
39	148.625		97.878	1			39	45.75		5.55305	4.16255	0			39	103.938		49.7785	41.6375	0			39	135.812		89.3777	79.3312	1		39	85.16		30.802	35.282	1
40	187.438		136.691	1			40	38.125		-2.07195	3.3813	0			40	96.312		42.1525	38.606	0			40	107.75		61.3157	79.3312	1		40	112.64		58.282	43.092	1
41	128.188		77.441	1			41	55.438		15.2411	12.6471	0			41	99.438		45.2785	30.4655	0			41	136.5		90.0657	77.2532	1		41	79.6		25.242	42.982	1
42	130.625		79.878	1			42	38.125		-2.07195	12.6471	0			42	83.5		29.3405	31.4185	0			42	123		76.5657	68.7687	1		42	81.16		26.802	52.682	1
43	138.25		87.503	1			43	42.625		2.42805	17.7563	0			43	91.812		37.6525	34.7935	0			43	135.812		89.3777	66.1697	1		43	116.4		62.042	60.552	1
44	176		125.253	1			44	75.188		34.9911	17.7563	0			44	63.75		9.59055	31.5905	0			44	99.438		53.0037	54.5657	1		44	112.2		57.842	63.712	1
45	135.812		85.065	1			45	55.438		15.2411	11.5218	0			45	103.25		49.0905	39.5593	0			45	102.562		56.1277	56.1277	0		45	118.4		64.042	61.162	1
46	164.562		113.815	1			46	58.562		18.365	11.3498	0			46	97		42.8405	56.9655	1										46	112.64		58.282	54.512	1
47	185		134.253	1			47	42.625		2.42805	13.428	0			47	79		24.8405	61.731	1										47	129.04		74.682	55.842	1
48	176.688		125.941	1			48	50.25		10.053	24.5998	0			48	95.625		41.4655	78.9655	1										48	102		47.642	49.562	1
49	184.312		133.565	1			49	54.75		14.553	39.1468	1			49	172.875		118.716	85.9813	1										49	91.8		37.442	50.522	1
50	179.812		129.065	1			50	66.875		26.678	52.2248	1			50	116.062		61.9025	78.0125	1										50	117.96		63.602	63.602	0
51	180.5		129.753	1			51	87.312		47.115	59.584	1			51	147.938		93.7785	76.8876	1
52	156.25		105.503	0			52	108.438		68.2411	60.8811	1			52	123.688		69.5285	73.856	1
53	103.25		52.503	0			53	107.062		66.865	58.8028	1			53	141		86.8405	76.106	1
54	159.375		108.628	1			54	96.312		56.115	56.7248	1			54	111.562		57.4025	68.7465	1
55	170.812		120.065	1			55	92.5		52.303	58.4593	1			55	135.812		81.6526	76.106	1
56	176.688		125.941	1			56	100.125		59.928	59.0688	1			56	132.688		78.5285	71.3405	1
57	156.25		105.503	1			57	98.75		58.553	60.803	1			57	111.562		57.4025	71.1685	1
58	140.312		89.565	1			58	103.25		63.053	67.553	1			58	141		86.8405	78.1843	1
59	139.625		88.878	1			59	94.938		54.7411	61.8343	1			59	116.75		62.5905	83.2938	1
60	164.562		113.815	1			60	107.062		66.865	60.0998	1			60	132		77.8405	85.2	1
61	184.312		133.565	1			61	125.75		85.553	66.3343	1			61	139.625		85.4655	83.122	1
62	160.75		110.003	1			62	80.375		40.178	69.0218	1			62	161.438		107.279	84.4188	1
63	188.125		137.378	1			63	88		47.803	75.8655	1			63	124.375		70.2155	78.3563	1
64	142.75		92.003	1			64	132		91.803	83.3968	1			64	123.688		69.5285	81.2156	1
65	184.312		133.565	1			65	136.5		96.303	78.4593	1			65	144.812		90.6526	83.4655	1
66	172.188		121.441	1			66	107.75		67.553	77.8498	1			66	137.188		83.0285	85.2	1
67	163.875		113.128	1			67	118.125		77.928	90.1468	1			67	135.812		81.6526	80.0905	1
68	176		125.253	0			68	112.25		72.053	94.2197	1			68	132.688		78.5285	92.2155	1
							69	134.062		93.8651	105.303	1			69	151.75		97.5905	102.091	1
							70	156.938		116.741	116.741	0			70	116.75		62.5905	102.263	1
															71	184.312		130.153	110.231	1
															72	172.188		118.029	92.997	1
															73	152.438		98.2785	84.6532	1
															74	148.625		94.4655	77.8405	1
															75	115.375		61.2155	61.2155	0
Cell K single analysis								Cell L single analysis							Cell M single analysis							Cell N single analysis							Cell O single analysis
	Mean								Mean							Mean							Mean							Mean
1	15.25	24	-8.75	2.25	0			1	27.375	39.7126	-12.3376	-1.8533	0		1	27.375	52.5123	-25.1373	-25.4811	0		1	38.125	38.7625	-0.6375	4.47175	0		1	11.438	28.4876	-17.0496	0.27815	0
2	30.5	109.767	6.5	4.15625	0			2	38.812	104.25	-0.90055	-2.9783	0		2	19.75	107.562	-32.7623	-27.5593	0		2	61.688	125.92	22.9255	2.5655	0		2	26.688	125.955	-1.7996	5.21565	0
3	19.75	42.8835	-4.25	6.0625	0			3	43.312	32.2687	3.59945	-8.8688	0		3	30.5	27.5251	-22.0123	-24.8718	0		3	38.812	43.579	0.0495	-1.07525	0		3	38.812	48.7335	10.3244	4.2624	0
4	39.5		15.5	8.75	0			4	41.938		2.22545	-13.0248	0		4	30.5		-22.0123	-26.6063	0		4	34.312		-4.4505	1.95625	0		4	38.125		9.6374	-1.6281	0
5	22.875		-1.125	0.78125	0			5	22.875		-16.8376	-13.9781	0		5	19.062		-33.4503	-25.6533	0		5	30.5		-8.2625	1.95625	0		5	31.188		2.7004	-5.26885	0
6	38.125		14.125	2.6875	0			6	15.25		-24.4626	-11.8998	0		6	30.5		-22.0123	-22.7938	0		6	47.125		8.3625	4.03425	0		6	22.875		-5.6126	-1.45635	0
7	30.5		6.5	-3.03125	0			7	26.688		-13.0246	-9.99355	0		7	23.562		-28.9503	-18.6376	0		7	50.938		12.1755	2.7375	0		7	15.25		-13.2376	-1.45635	0
8	7.625		-16.375	-5.89075	0			8	38.125		-1.58755	-10.7751	0		8	34.312		-18.2003	-18.8093	0		8	34.312		-4.4505	-2.372	0		8	23.562		-4.9256	2.52815	0
9	30.5		6.5	-5.89075	0			9	31.188		-8.52455	-13.6343	0		9	30.5		-22.0123	-17.6843	0		9	38.812		0.0495	-3.325	0		9	46.438		17.9504	2.3564	0
10	15.25		-8.75	-4.93775	0			10	22.875		-16.8376	-14.7593	0		10	47.125		-5.3873	-3.4813	0		10	41.938		3.1755	-4.278	0		10	22.875		-5.6126	1.40315	0
11	19.062		-4.938	-5.89075	0			11	23.562		-16.1505	-11.9001	0		11	22.875		-29.6373	8.6437	0		11	30.5		-8.2625	-6.1845	0		11	31.188		2.7004	5.21565	0
12	7.625		-16.375	-3.98425	0			12	26.688		-13.0246	-9.04055	0		12	38.812		-13.7003	28.5654	1		12	30.5		-8.2625	-7.1375	0		12	22.875		-5.6126	5.04365	0
13	34.312		10.312	4.9375	0			13	26.688		-13.0246	-12.853	0		13	87.312		34.7997	41.8154	1		13	35		-3.7625	-5.23125	0		13	42.625		14.1374	9.98115	0
14	11.438		-12.562	0.172	0			14	34.312		-5.40055	-4.71255	0		14	95.625		43.1127	38.0029	1		14	34.312		-4.4505	-2.2	0		14	38.125		9.6374	5.9969	0
15	26.688		2.688	3.03125	0			15	35		-4.71255	6.45945	0		15	102.562		50.0497	34.0187	0		15	26.688		-12.0745	-1.24675	0		15	30.5		2.0124	3.3094	0
16	43.312		19.312	2.078	0			16	11.438		-28.2745	20.4907	0		16	91.812		39.2997	25.4407	0		16	38.125		-0.6375	4.81575	0		16	42.625		14.1374	0.4499	0
17	15.25		-8.75	-2.078	0			17	59.25		19.5374	42.3187	1		17	72.062		19.5497	27.0032	0		17	47.125		8.3625	2.12825	0		17	26.688		-1.7996	-7.34685	0
18	22.875		-1.125	0.95325	0			18	79		39.2874	51.4124	1		18	79.688		27.1757	30.9877	1		18	38.125		-0.6375	2.9095	0		18	27.375		-1.1126	-10.2063	0
19	22.875		-1.125	-0.953	0			19	91.125		51.4124	52.3654	1		19	68.25		15.7377	35.9252	1		19	50.938		12.1755	4.0345	0		19	19.062		-9.4256	-12.2846	0
20	26.688		2.688	0.172	0			20	98.75		59.0374	57.4747	1		20	98.062		45.5497	42.1597	1		20	27.375		-11.3875	3.6905	0		20	11.438		-17.0496	-14.1906	0
21	27.375		3.375	-2.6875	0			21	95.625		55.9124	54.6152	1		21	88		35.4877	47.7847	1		21	50.25		11.4875	8.45625	0		21	15.25		-13.2376	-12.2846	0
22	15.25		-8.75	-5.54675	0			22	82.812		43.0994	49.6777	1		22	99.438		46.9257	49.8627	1		22	42.625		3.8625	8.62825	0		22	19.062		-9.4256	-5.6126	0
23	27.375		3.375	-3.6405	0			23	111.562		71.8494	56.8652	1		23	93.188		40.6757	51.4252	1		23	49.562		10.7995	22.8315	0		23	11.438		-17.0496	13.6999	0
24	15.25		-8.75	-4.7655	0			24	87.312		47.5994	49.0684	1		24	120.562		68.0497	52.9877	1		24	46.438		7.6755	32.441	0		24	19.062		-9.4256	34.5749	0
25	15.938		-8.062	3.20325	0			25	75.875		36.1624	46.3809	1		25	96.312		43.7997	49.7847	1		25	50.938		12.1755	41.5345	0		25	41.938		13.4504	55.7939	1
26	22.875		-1.125	25.375	0			26	111.562		71.8494	47.1622	1		26	105.688		53.1757	49.7847	1		26	99.438		60.6755	54.6125	1		26	96.312		67.8244	74.4969	1
27	22.875		-1.125	46.5938	1			27	80.375		40.6624	44.303	1		27	99.438		46.9257	44.4097	1		27	88		49.2375	50.628	1		27	94.938		66.4504	82.2939	1
28	47.125		23.125	66.078	1			28	76.562		36.8494	45.8655	1		28	107.75		55.2377	49.5189	1		28	82.812		44.0495	58.5968	1		28	103.938		75.4504	84.7157	1
29	104.625		80.625	79.1562	1			29	79		39.2874	46.6469	1		29	96.312		43.7997	44.4094	1		29	103.25		64.4875	65.0032	1		29	116.75		88.2624	91.7311	1
30	107.75		83.75	74.6562	1			30	100.125		60.4124	45.8657	1		30	84.188		31.6757	46.316	1		30	83.5		44.7375	68.0345	1		30	127.5		99.0124	97.6217	1
31	100.812		76.812	72.2343	1			31	86.625		46.9124	41.5374	1		31	119.875		67.3627	44.2377	1		31	119.875		81.1125	71.2375	1		31	104.625		76.1374	103.684	1
32	99.438		75.438	62.9688	1			32	79.688		39.9755	41.8812	1		32	87.312		34.7997	38.0035	1		32	108.438		69.6755	68.2062	1		32	132		103.512	96.3249	1
33	86.625		62.625	65.0468	1			33	75.875		36.1624	42.8342	1		33	103.938		51.4257	49.3474	1		33	115.375		76.6125	67.8622	1		33	140.312		111.824	92.5124	1
34	98.062		74.062	72.406	1			34	82.812		43.0994	39.803	1		34	75.875		23.3627	54.1129	1		34	96.312		57.5495	66.5655	1		34	151.75		123.262	88.3564	1
35	63.75		39.75	76.906	1			35	88		48.2874	37.8969	1		35	94.938		42.4257	56.8004	1		35	107.75		68.9875	69.253	1		35	75.188		46.7004	77.5284	1
36	107.75		83.75	88.859	1			36	83.5		43.7874	38.6782	1		36	132.688		80.1757	63.0347	1		36	107.062		68.2995	77.05	1		36	116.75		88.2624	87.7469	1
37	116.062		92.062	88.687	1			37	63.75		24.0374	41.1002	1		37	123		70.4877	58.7064	1		37	110.188		71.4255	77.5657	1		37	123.688		95.2004	92.5124	1
38	116.062		92.062	87.734	1			38	75.188		35.4755	40.9282	1		38	86.625		34.1127	53.1594	1		38	107.062		68.2995	81.2842	1		38	108.438		79.9504	101.606	1
39	111.562		87.562	95.8748	1			39	91.125		51.4124	38.0687	1		39	119.875		67.3627	55.4094	1		39	138.938		100.175	82.5812	1		39	116.062		87.5744	111.481	1
40	107.062		83.062	87.9062	1			40	93.188		53.4755	42.5687	1		40	115.375		62.8627	51.2532	1		40	109.125		70.3625	80.0655	1		40	135.812		107.324	118.059	1
41	112.25		88.25	94.1407	1			41	63.062		23.3494	41.4437	1		41	100.812		48.2997	54.4564	1		41	125.062		86.2995	83.7062	1		41	160.062		131.574	115.981	1
42	148.625		124.625	96.047	1			42	63.75		24.0374	48.2877	1		42	95.625		43.1127	61.4722	1		42	112.25		73.4875	81.4562	1		42	147.938		119.45	112.778	1
43	79.688		55.688	83.5782	1			43	109.125		69.4125	54.5222	1		43	103.25		50.7377	60.1754	1		43	128.875		90.1125	85.4407	1		43	142.375		113.887	108.966	1
44	132		108	86.6093	1			44	88.688		48.9755	64.569	1		44	128.188		75.6757	55.4099	1		44	123.688		84.9255	93.0657	1		44	127.5		99.0124	107.497	1
45	119.875		95.875	83.4062	1			45	90.438		50.7255	71.4125	1		45	128.875		76.3627	52.2067	1		45	116.062		77.2995	94.1907	1		45	147.25		118.762	108.794	1
46	98.75		74.75	78.125	1			46	88.688		48.9755	77.9905	1		46	90.438		37.9257	47.7067	1		46	128.188		89.4255	93.2377	1		46	132.688		104.2	104.028	1
47	91.812		67.812	81.1562	1			47	149.312		109.599	92.0215	1		47	84.188		31.6757	52.2067	1		47	159.375		120.612	96.097	1		47	136.5		108.012	100.997	1
48	119.188		95.188	82.1095	1			48	116.062		76.3494	83.709	1		48	115.375		62.8627	55.2377	1		48	128.188		89.4255	91.1595	1		48	132.688		104.2	102.122	1
49	98.75		74.75	77.75	1			49	116.75		77.0375	86.1621	1		49	110.875		58.3627	56.3627	1		49	112.25		73.4875	87.175	1		49	128.188		99.7004	97.9654	1
50	110.875		86.875	79.25	1			50	144.812		105.099	90.7245	1		50	108.438		55.9257	52.3785	1		50	139.625		100.862	94.3625	1		50	120.562		92.0744	101.168	1
51	95.625		71.625	71.625	0			51	116.062		76.3494	76.3494	0		51	96.312		43.7997	53.1594	1		51	139.625		100.862	95.3157	1		51	141		112.512	98.9184	1
															52	119.875		67.3627	51.8627	1		52	112.25		73.4875	91.3315	1		52	116.062		87.5744	89.6529	1
															53	94.938		42.4257	50.9094	1		53	141		102.237	98.1752	1		53	141		112.512	90.6061	1
															54	111.562		59.0497	48.8312	1		54	143.438		104.675	91.5973	1		54	111.562		83.0744	88.5281	1
															55	91.125		38.6127	49.7844	1		55	123.688		84.9255	89.8628	1		55	103.938		75.4504	93.2939	1
															56	116.062		63.5497	53.9407	1		56	139.625		100.862	91.9408	1		56	119.875		91.3874	99.0124	1
															57	86.625		34.1127	49.7847	1		57	114.688		75.9255	90.0345	1		57	132.688		104.2	102.044	1
															58	115.375		62.8627	56.9722	1		58	136.5		97.7375	89.425	1		58	130.625		102.137	98.4967	1
															59	107.75		55.2377	51.2534	1		59	132		93.2375	89.0812	1		59	126.812		98.3244	96.9342	1
															60	99.438		46.9257	49.0034	1		60	132		93.2375	91.1593	1		60	132		103.512	95.1999	1
															61	115.375		62.8627	51.8627	1		61	112.25		73.4875	85.4405	1		61	118.5		90.0124	91.2154	1
															62	92.5		39.9877	51.2535	1		62	135.125		96.3625	88.4718	1		62	124.375		95.8874	95.7154	1
															63	98.75		46.2377	54.8939	1		63	140.312		101.55	81.0185	1		63	119.875		91.3874	96.6686	1
															64	110.875		58.3627	50.1285	1		64	109.125		70.3625	81.8	1		64	116.062		87.5744	98.4291	1
															65	112.938		60.4257	45.1909	1		65	124.375		85.6125	85.6125	1		65	136.5		108.012	103.856	1
															66	107.062		54.5497	38.6127	1		66	105.312		66.5495	85.6125	1		66	128.188		99.7004	99.7004	0
															67	79.688		27.1757	44.6752	1		67	143.438		104.675	104.675	0
															68	91.125		38.6127	55.8469	1
															69	86.625		34.1127	60.9562	1
															70	131.312		78.7997	70.0499	1
															71	124.375		71.8627	63.3782	1
															72	111.562		59.0497	63.5499	1
															73	123		70.4877	66.9249	1
															74	104.625		52.1127	65.7374	1
															75	125.062		72.5497	72.5497	1
															76	125.062		72.5497	72.5497	0

## Sheet: H
WT												Delta GTRs mutant
Image	Cell	Compartment	Mother cell a	Budded Diploid	Mother cell a							Image	Cell	Compartment	Mother cell a	Budded Diploid	Mother cell a
			GFP-TOR1, Dgtrs	x	Vph1-mCherry										GFP-TOR1, Dgtrs	x	Vph1-mCherry, Dgtrs
974	1	Diploid State	late									966	1	Diploid State	early
		mCherry	0	1	1									mCherry	0	0	1
		TOROID	0	0	0									TOROID	1	0	0
	2	Diploid State	late										2	Diploid State	early
		mCherry	0	1	1									mCherry	0	0	1
		TOROID	0	1	0									TOROID	1	0	0
	3	Diploid State	late										3	Diploid State	middle
		mCherry	1	1	1									mCherry	0	1	1
		TOROID	0	0	0									TOROID	1	0	0
	4	Diploid State	late										4	Diploid State	Late
		mCherry	0	1	1									mCherry	1	1	1
		TOROID	0	1	0									TOROID	1	1	0
	5	Diploid State	middle									968	5	Diploid State	early
		mCherry	0	1	1									mCherry	0	0	1
		TOROID	0	0	0									TOROID	1	0	1
975	6	Diploid State	late										6	Diploid State	early
		mCherry	1	1	1									mCherry	0	0	1
		TOROID	0	0	0									TOROID	1	0	0
	7	Diploid State	middle										7	Diploid State	early
		mCherry	1	1	1									mCherry	0	0	1
		TOROID	0	0	0									TOROID	1	0	0
	8	Diploid State	late										8	Diploid State	middle
		mCherry	0	1	1									mCherry	0	1	1
		TOROID	0	1	0									TOROID	1	0	1
	9	Diploid State	late										9	Diploid State	middle
		mCherry	0	1	1									mCherry	0	1	1
		TOROID	0	0	0									TOROID	1	0	1
	10	Diploid State	late									969	10	Diploid State	early
		mCherry	0	1	1									mCherry	0	0	1
		TOROID	0	1	0									TOROID	1	0	0
	11	Diploid State	late										11	Diploid State	early
		mCherry	0	1	1									mCherry	0	0	1
		TOROID	0	0	0									TOROID	1	0	0
976	12	Diploid State	early										12	Diploid State	middle
		mCherry	0	0	1									mCherry	0	1	1
		TOROID	1	0	0									TOROID	1	1	0
	13	Diploid State	late										13	Diploid State	middle
		mCherry	0	1	1									mCherry	0	1	1
		TOROID	1	0	0									TOROID	1	0	0
	14	Diploid State	late									970	14	Diploid State	middle
		mCherry	0	1	1									mCherry	0	1	1
		TOROID	0	0	0									TOROID	1	1	1
	15	Diploid State	late										15	Diploid State	middle
		mCherry	0	1	1									mCherry	0	1	1
		TOROID	0	0	0									TOROID	1	1	1
	16	Diploid State	early										16	Diploid State	middle
		mCherry	0	0	1									mCherry	0	1	1
		TOROID	1	0	0									TOROID	1	1	0
	17	Diploid State	middle										17	Diploid State	middle
		mCherry	0	1	1									mCherry	0	1	1
		TOROID	1	0	0									TOROID	1	1	1
	18	Diploid State	middle										18	Diploid State	early
		mCherry	0	1	1									mCherry	0	0	1
		TOROID	0	0	0									TOROID	1	0	0
977	19	Diploid State	early									971	19	Diploid State	middle
		mCherry	0	0	1									mCherry	1	1	1
		TOROID	1	0	0									TOROID	1	1	1
	20	Diploid State	early										20	Diploid State	middle
		mCherry	0	0	1									mCherry	0	1	1
		TOROID	1	0	0									TOROID	1	0	1
	21	Diploid State	early										21	Diploid State	middle
		mCherry	0	0	1									mCherry	0	1	1
		TOROID	1	0	0									TOROID	1	1	0
	22	Diploid State	middle									972	22	Diploid State	middle
		mCherry	0	1	1									mCherry	0	1	1
		TOROID	1	0	0									TOROID	1	1	0
	23	Diploid State	middle										23	Diploid State	middle
		mCherry	0	1	1									mCherry	0	1	1
		TOROID	0	0	0									TOROID	1	1	0
	24	Diploid State	late										24	Diploid State	early
		mCherry	0	1	1									mCherry	0	0	1
		TOROID	1	0	0									TOROID	1	0	0
	25	Diploid State	late									973	25	Diploid State	late
		mCherry	0	1	1									mCherry	1	1	1
		TOROID	0	1	0									TOROID	0	0	0
	26	Diploid State	late									816	1	Diploid State	middle
		mCherry	0	1	1									mCherry	0	1	1
		TOROID	0	0	0									TOROID	1	1	0
	27	Diploid State	late										2	Diploid State	late
		mCherry	0	1	1									mCherry	0	1	1
		TOROID	0	0	0									TOROID	0	0	0
	28	Diploid State	late									817	3	Diploid State	middle
		mCherry	0	1	1									mCherry	0	1	1
		TOROID	0	0	0									TOROID	1	1	0
978	29	Diploid State	early									819	4	Diploid State	Late
		mCherry	0	0	1									mCherry	0	1	1
		TOROID	1	0	0									TOROID	1	1	1
	30	Diploid State	middle									820	5	Diploid State	middle
		mCherry	0	1	1									mCherry	0	1	1
		TOROID	0	1	0									TOROID	1	1	0
	31	Diploid State	late									821	6	Diploid State	early
		mCherry	0	1	1									mCherry	0	0	1
		TOROID	0	0	0									TOROID	1	0	0
	32	Diploid State	late									823	7	Diploid State	early
		mCherry	0	1	1									mCherry	0	0	1
		TOROID	0	0	0									TOROID	1	0	0
	33	Diploid State	late										8	Diploid State	late
		mCherry	0	1	1									mCherry	0	1	1
		TOROID	0	0	0									TOROID	1	1	0
	34	Diploid State	late										9	Diploid State	middle
		mCherry	0	1	1									mCherry	0	1	1
		TOROID	0	0	0									TOROID	1	0	0
	35	Diploid State	late										10	Diploid State	early
		mCherry	0	1	1									mCherry	0	0	1
		TOROID	0	0	0									TOROID	1	0	0
979	36	Diploid State	early									824	11	Diploid State	early
		mCherry	0	0	1									mCherry	0	0	1
		TOROID	1	0	0									TOROID	1	0	0
	37	Diploid State	early									826	12	Diploid State	early
		mCherry	0	0	1									mCherry	0	0	1
		TOROID	1	0	0									TOROID	1	0	0
	38	Diploid State	late										13	Diploid State	early
		mCherry	1	1	1									mCherry	0	0	1
		TOROID	0	0	0									TOROID	1	0	1
	39	Diploid State	early									827	14	Diploid State	late
		mCherry	0	0	1									mCherry	0	1	1
		TOROID	0	0	0									TOROID	1	1	0
	40	Diploid State	late									828	15	Diploid State	early
		mCherry	1	1	1									mCherry	0	0	1
		TOROID	0	0	0									TOROID	1	0	0
	41	Diploid State	late									829	16	Diploid State	early
		mCherry	0	1	1									mCherry	0	0	1
		TOROID	0	0	0									TOROID	1	0	0
980	42	Diploid State	late										17	Diploid State	late
		mCherry	0	1	1									mCherry	0	1	1
		TOROID	0	1	0									TOROID	1	0	0
	43	Diploid State	middle									830	18	Diploid State	late
		mCherry	0	1	1									mCherry	1	1	1
		TOROID	1	0	0									TOROID	1	1	1
	44	Diploid State	late
		mCherry	0	1	1
		TOROID	0	0	0
	45	Diploid State	late
		mCherry	0	1	1
		TOROID	0	0	0
	46	Diploid State	late
		mCherry	0	0	1
		TOROID	0	0	0
981	47	Diploid State	early
		mCherry	0	0	1
		TOROID	1	0	0
	48	Diploid State	late
		mCherry	0	1	1
		TOROID	1	0	0
	49	Diploid State	middle
		mCherry	0	1	1
		TOROID	0	0	0
	50	Diploid State	late
		mCherry	0	1	1
		TOROID	1	0	0
	51	Diploid State	early
		mCherry	0	1	1
		TOROID	0	0	0
831	1	Diploid State	middle
		mCherry	0	1	1
		TOROID	1	1	0
	2	Diploid State	late
		mCherry	0	1	1
		TOROID	1	0	0
832	3	Diploid State	early
		mCherry	0	0	1
		TOROID	1	0	0
	4	Diploid State	early
		mCherry	0	0	1
		TOROID	1	0	0
	5	Diploid State	early
		mCherry	0	0	1
		TOROID	0	0	0
834	6	Diploid State	early
		mCherry	0	0	1
		TOROID	0	0	0
835	7	Diploid State	middle
		mCherry	0	1	1
		TOROID	1	0	0
	8	Diploid State	middle
		mCherry	0	1	1
		TOROID	0	0	0
836	9	Diploid State	middle
		mCherry	0	1	1
		TOROID	1	0	0
837	10	Diploid State	early
		mCherry	0	0	1
		TOROID	1	0	0
838	11	Diploid State	late
		mCherry	1	1	1
		TOROID	0	0	0
839	12	Diploid State	middle
		mCherry	0	1	1
		TOROID	1	0	0
840	13	Diploid State	late
		mCherry	1	1	1
		TOROID	0	0	0
												Replicate 1
Replicate 1													EARLY
	EARLY											Tot	a	d	a
Tot	a	d	a									9	0	0	9
6	0	1	6									9	9	0	1
5	5	0	0									mCh	0	0	100
mCh percentage	0	9.09091	100									TOR	100	0	11.1111
TOR percentage	81.8182	0	0									100	MIDDLE
81.8182												Tot	a	d	a
	MIDDLE											14	1	14	14
Tot	a	d	a									14	14	9	7
9	1	9	9									mCh	7.14286	100	100
4	3	1	0									TOR	100	64.2857	50
	11.1111	100	100									100
	33.3333	11.1111	0										LATE
44.4444												Tot	a	d	a
	LATE											2	2	2	2
Tot	a	d	a									1	1	1	0
31	4	30	31									mCh	100	100	100
10	4	6	0									TOR	50	50	0
	12.9032	96.7742	100									50
	12.9032	19.3548	0
32.2581
												Replicate 2
													EARLY
Replicate 2												Tot	a	d	a
	EARLY											8	0	0	8
Tot	a	d	a									8	8	0	1
5	0	0	5									mCh	0	0	100
3	3	0	0									TOR	100	0	12.5
mCh	0	0	100									100
TOR	60	0	0										MIDDLE
60												Tot	a	d	a
	MIDDLE											4	0	4	4
Tot	a	d	a									4	4	3	0
5	0	5	5									mCh	0	100	100
4	4	1	0									TOR	100	75	0
	0	100	100									100
	80	20	0										LATE
80												Tot	a	d	a
	LATE											6	1	6	6
Tot	a	d	a									5	5	4	2
3	2	3	3									mCh	16.6667	100	100
1	1	0	0									TOR	83.3333	66.6667	33.3333
	66.6667	100	100									83.3333
	33.3333	0	0
33.3333

## Sheet: J
WT x DeltaGTRs
						2020-10-15												2020-10-14				2020-09-17		2020-09-30
	WTxDD					Movie 1						Movie 2						Movie 1				Movie 1		Movie 1
	µ	CI 95%	Model Sigmo			D1		D2		D3		D1		D2		D3		D1		D2		D1		D1		D2
0	1.11384	0.257185	1.0911					0.914731	0	1.44508	0	1.27663	0	0.899148	0	1.09027	0			1.17522	0	0.995771	0
0.5	0.96472	0.211783	1.09107					0.716261	0	0.68253	0	0.966867	0	1.07112	0	1.06768	0	1.09252	0	1.02704	0	1.09373	0
1	1.09774	0.227878	1.09064					1.25425	0	0.937654	0	0.870933	0	1.19509	0	1.13616	0	1.08641	0	1.14231	0	1.1591	0
1.5	1.10009	0.259169	1.08884					0.776788	0	1.03326	0	1.06313	0	1.12702	0	1.16761	0	0.873157	0	0.919272	0	1.18055	0			1.76	0
2	0.921651	0.198546	1.08418					0.925601	0	0.713144	0	0.992222	0	0.810906	0	0.979915	0	0.831948	0	1.07163	0	0.712028	0			1.25747	0
2.5	0.826316	0.190924	1.07469					0.473488	0	0.929629	0	0.925101	0	0.642372	0	0.651123	0	0.80932	0	0.951705	0	0.930051	0			1.12406	0
3	0.871819	0.301448	1.05815					1.02902	0	1.31285	0	1.4661	0	0.213344	0	0.753622	0	0.869274	0	0.970203	0	0.883876	0	0	0.869274	1.2199	0
3.5	0.910122	0.187608	1.03234			0.9343	0	0.865691	0	0.803144	0	1.08658	0	0.612921	0	0.694012	0	0.885185	0	0.937506	0	0.909309	0	0.96694	0	1.31575	0
4	0.986342	0.207123	0.995555			1.06745	0	0.813551	0	1.05769	0	0.848092	0	0.871137	0	1.23281	0	0.769652	0	0.95214	0	0.952699	0	1.4791	0	0.805451	0
4.5	0.922986	0.196982	0.94697			0.998252	0	1.10083	1	1.15273	0	0.780971	0	0.701715	0	1.06712	0	0.884661	0	1.0282	0	1.17865	0	0.553964	0	0.705751	0
5	0.924502	0.181683	0.887072			0.954387	1	0.862341	1	0.832035	1	1.14075	1	0.995494	1	1.11659	1	0.93154	1	1.11558	1	0.839921	1	0.668996	1	0.711893	1
5.5	0.882353	0.166751	0.817737			0.793578	1	1.01796	1	1.04794	1	0.956855	1	0.973656	1	0.998938	1	0.870374	1	0.872051	1	0.672469	1	0.784028	1	0.718035	1
6	0.738299	0.213697	0.741963			0.32652	1	0.821424	1	1.4306	1	1.01181	1	0.861133	1	0.566076	1	0.664001	1	0.778268	1	0.673823	1	0.366174	1	0.621465	1
6.5	0.395765	0.257228	0.663329			0.353049	1	0.897072	1	0.67201	1	0.622435	1	0.404544	1	0.419407	1	0.192678	1	0.599715	1	0.577648	1	-0.80528	1	0.42014	1
7	0.356667	0.214922	0.585348			0.276327	1	0.418677	1	0.0544405	1	0.807812	1	0.884137	1	0.374807	1	0.407473	1	0.787386	1	-0.270304	1	-0.0362341	1	0.218816	1
7.5	0.470377	0.198511	0.510946			-0.0868249	1	0.765447	1	0.290245	1	0.623162	1	0.239066	1	0.0520193	1	0.884466	1	0.58553	1	0.75864	1	0.732812	1	0.329587	1
8	0.354849	0.179986	0.442185			0.237029	1	0.648944	1	-0.148313	1	0.583338	1	0.189667	1	0.222564	1	0.365659	1	0.428182	1	0.248044	1	0.982386	1	0.145844	1
8.5	0.345698	0.168424	0.380236			-0.0433924	1	0.484559	1	0.377548	1	0.512426	1	0.254068	1	0.511189	1	0.330644	1	0.510601	1	-0.1693	1	0.831178	1	0.203158	1
9	0.206182	0.151951	0.325513			-0.0196198	1	0.257809	1	-0.326961	1	0.411184	1	0.129987	1	0.261451	1	0.361006	1	-0.0066006	1	0.259308	1	0.679971	1	0.260473	1
9.5	0.159564	0.151106	0.277876			0.0253714	1	0.189063	1	-0.190279	1	0.294776	1	-0.0527712	1	0.130793	1	0.339066	1	0.0200341	1	-0.057814	1	0.772646	1	0.284314	1
10	0.10514	0.191899	0.236841			0.0169877	1	0.0325436	1	-0.174389	1	0.300448	1	-0.233752	1	0.173251	1	0.0494238	1	0.177676	1	-0.178031	1	0.999458	1	-0.0070787	1
10.5	0.201242	0.179579	0.201745			-0.0166397	1	0.145274	1	0.0589789	1	0.490374	1	0.0155743	1	0.632992	1	0.0261079	1	0.216312	1	-0.152598	1	0.828333	1	-0.0310414	1
11	0.150356	0.171235	0.171861			-0.0584922	1	0.26281	1	-0.26601	1	0.396715	1	0.125317	1	0.0920568	1	0.0138028	1	0.612679	1	-0.127165	1	0.657208	1	-0.0550041	1
11.5	0.127677	0.160623	0.146474			-0.119507	1	0.30918	1	-0.252557	1	0.478211	1	0.131929	1	-0.284767	1	0.0957788	1	0.490292	1	-0.101732	1	0.326339	1	0.331277	1
12	-0.0286928	0.257455	0.124925			-0.0246409	1	-0.00240859	1	-0.683979	1	0.201054	1	0.159878	1	-0.740645	1	0.0628283	1	-0.0710622	1	-0.0762991	1	0.990516	1	-0.130863	1
12.5	0.0852309	0.164509	0.106624			-0.0603246	1	-0.0565469	1	0.206955	1	0.207484	1	0.210943	1	-0.364961	1	-0.0554569	1	0.108128	1	-0.050866	1	0.798661	1	-0.00647617	1
13	0.107604	0.119959	0.0910627			0.00514168	1	-0.00917838	1	0.167236	1	0.0842525	1	0.235336	1	-0.197418	1	-0.03817	1	0.237166	1	-0.025433	1	0.606806	1	0.11791	1
13.5	-0.025601	0.0793833	0.0778035			-0.145386	1	-0.160891	1	0.0621603	1	-0.0473199	1	0.137039	1	0.0892053	1	-0.0298296	1	-0.103821	1	-1.41182e-16	1	-0.276053	1	0.193284	1
14	-0.0290127	0.0371373	0.0664784			0.0793305	1	-0.0793744	1	-0.0428281	1	-0.0795611	1	0.0511883	1	-0.0174366	1	-0.11577	1	-0.11427	1	0.025433	1	-0.0329823	1	0.00713072	1
14.5	0.0109558	0.0618101	0.0567786			-0.0308594	1	0.0362273	1	0.185753	1	-0.0890548	1	-0.0586671	1	0.0610465	1	-0.0874724	1	-0.0865798	1	0.050866	1	0.214966	1	-0.0757113	1
15	0.00733805	0.110967	0.0484463			-0.110993	1	-0.166114	1	-0.0207945	1	-0.0758009	1	-0.0413865	1	0.227589	1	0.0591927	1	-0.102673	1			0.462914	1	-0.158553	1
15.5	0.0361649	0.113482	0.0412663			0.0953043	1	-0.0641836	1	0.384188	1			-0.125459	1	0.233023	1	0.0365649	1	-0.00647323	1			-0.319139	1	0.091659	1
16	0.00168364	0.102554	0.0350598			0.00283314	1	-0.108521	1	0.267103	1			-0.370452	1	-0.0347279	1	0.043529	1	-0.0229356	1			0.215779	1	0.0225452	1
16.5	0.0436104	0.084412	0.0296777			0.0867619	1	-0.0680193	1	0.20554	1			-0.248262	1	0.265905	1	0.000255747	1	-0.00619155	1			0.0767653	1	0.0797384	1
17	-0.0494609	0.0727074	0.0249957			0.0804782	1	-0.0382552	1	-0.271744	1			-0.22298	1	-0.0174366	1	-0.0113611	1	-0.0385324	1			-0.0622484	1	0.136931	1
17.5	0.0149249	0.0874778	0.02091			-0.0529867	1	-0.0377072	1	0.121228	1			-0.206588	1			0.0169366	1	-0.0864086	1			0.325526	1	0.0393989	1
18	-0.161637	0.241127	0.0173337			0.015892	1								1				1	0.270751	1			-0.81341	1	-0.119783	1
18.5	-0.239445	0.161777	0.0141938			-0.101123	1								1				1	-0.037042	1			-0.670331	1	-0.149286	1
19	-0.145307	0.150955	0.0114292			0.135931	1								1				1	-0.0111192	1			-0.527253	1	-0.178788	1
19.5	-0.0984739	0.151688	0.00898801			0.0899658	1								1				1	-0.054406	1			-0.524001	1	0.094546	1
DeltaGTRs x DeltaGTRs
			2020-10-15												2020-10-14
			Movie 1						Movie 2						Movie 1
			D1		D2		D3		D1		D2		D3		D1		D2		D3
0	0.982291	0.053159	0.999115	0	0.953426	0	1.03465	0	1.03465	0	1.01821	0	0.903947	0	1.04506	0	0.794451	0	1.0571	0
0.5	1.02962	0.0433519	1.033	0	1.1434	0	1.07404	0	1.07404	0	0.989847	0	0.904128	0	0.962497	0	1.0479	0	1.0377	0
1	0.986015	0.0388005	0.991682	0	0.970172	0	1.05994	0	1.05994	0	0.97606	0	1.00963	0	1.00217	0	0.851299	0	0.953252	0
1.5	0.996305	0.038086	0.987553	0	1.0029	0	0.962971	0	0.962971	0	1.03969	0	0.965154	0	0.993383	0	1.13384	0	0.918279	0
2	1.03561	0.030618	1.07514	0	1.00502	0	1.02068	0	1.02068	0	1.06769	0	1.06686	0	0.929589	0	1.04183	0	1.09299	0
2.5	1.0041	0.0202595	1.05201	0	1.01085	0	0.977787	0	0.977787	0	0.979724	0	1.04682	0	1.01047	0	1.02238	0	0.959071	0
3	0.988712	0.0423242	0.918563	0	0.971753	0	0.954086	0	0.954086	0	0.916051	0	1.03731	0	0.962779	0	1.09868	0	1.0851	0
3.5	0.977352	0.0439877	0.942941	0	0.942475	0	0.91585	0	0.91585	0	1.01272	0	1.06614	0	1.09405	0	1.00962	0	0.896515	0
4	0.950263	0.0362258	0.894604	0	0.942983	0	0.910756	0	0.910756	0	0.946136	0	1.07938	0	1.00919	0	0.931982	0	0.926582	0
4.5	0.958833	0.0454225	1.01773	1	0.989895	0	0.831817	0	0.831817	0	0.985149	0	1.00036	0	1.01323	0	0.982502	0	0.977003	0
5	0.910287	0.049959	1.0735	1	0.892008	1	0.919757	1	0.919757	1	0.827536	1	0.861946	1	0.949633	1	0.798428	1	0.950016	1
5.5	0.918622	0.0924215	1.06483	1	1.01515	1	0.963505	1	0.963505	1	0.851973	1	0.905098	1	0.958654	1	0.555427	1	0.989462	1
6	0.925748	0.0838978	1.0388	1	0.977215	1	0.999404	1	0.999404	1	0.914633	1	0.880002	1	1.00734	1	0.591954	1	0.922974	1
6.5	0.957638	0.0666672	1.09169	1	0.93736	1	0.967854	1	0.967854	1	0.9598	1	1.10683	1	0.865183	1	0.750381	1	0.971793	1
7	0.902747	0.0669731	0.984684	1	0.914052	1	0.908104	1	0.908104	1	0.934999	1	1.03708	1	0.948744	1	0.657272	1	0.831689	1
7.5	0.847881	0.0878848	0.971052	1	0.889129	1	0.848935	1	0.848935	1	0.819822	1	1.0579	1	0.929028	1	0.642975	1	0.623155	1
8	0.901227	0.0851417	1.06277	1	0.945509	1	0.824944	1	0.824944	1	0.758417	1	1.00837	1	0.989791	1	0.666611	1	1.02968	1
8.5	0.852485	0.0982617	1.15036	1	0.887482	1	0.742516	1	0.742516	1	0.6021	1	0.826142	1	0.998618	1	0.829458	1	0.893169	1
9	0.900435	0.0982802	1.04914	1	0.901513	1	0.746726	1	0.746726	1	0.747686	1	0.764396	1	0.952649	1	1.1665	1	1.02858	1
9.5	0.833677	0.0784965	0.94751	1	0.911304	1	0.747447	1	0.747447	1	0.841767	1	0.74562	1	0.810301	1	0.672703	1	1.079	1
10	0.834882	0.0764386	0.953297	1	0.948668	1	0.794975	1	0.794975	1	0.780038	1	0.609729	1	0.853626	1	0.763734	1	1.0149	1
10.5	0.893732	0.0759734	1.08509	1	0.908222	1	0.856749	1	0.856749	1	0.887076	1	0.681527	1	0.845981	1	0.851084	1	1.0711	1
11	0.87266	0.0655505	0.983461	1	0.970901	1	0.769088	1	0.769088	1	0.87912	1	0.803036	1	0.75901	1	0.879507	1	1.04072	1
11.5	0.84106	0.070414	0.859518	1	1.009	1	0.804696	1	0.804696	1	0.838122	1	0.697898	1	0.669735	1	0.916034	1	0.969848	1
12	0.848093	0.0870139	0.968592	1	0.984313	1	0.801056	1	0.801056	1	0.671764	1	0.642892	1	0.80254	1	0.909839	1	1.05079	1
12.5	0.880301	0.0786206	0.98388	1	0.880109	1	0.838118	1	0.838118	1	0.846503	1	0.660767	1	0.800449	1	1.10583	1	0.968935	1
13	0.882213	0.110323	0.992558	1	0.998153	1	0.746678	1	0.746678	1	0.611472	1	0.854313	1	0.802772	1	1.19686	1	0.990427	1
13.5	0.796939	0.100999	0.992147	1	0.906663	1	0.722106	1	0.722106	1	0.593473	1	0.626585	1	0.673641	1	1.02715	1	0.908576	1
14	0.830226	0.150873	1.13097	1	1.0149	1	0.714977	1	0.714977	1	0.616938	1	0.467945	1	0.773873	1	0.829082	1	1.20837	1
14.5	0.831046	0.162273	1.04443	1	0.970963	1	0.868039	1	0.868039	1	0.571729	1	0.276025	1	1.03525	1	0.769486	1	1.07545	1
15	0.814155	0.132721	0.943402	1	0.944563	1	0.801311	1	0.801311	1	0.505141	1	0.434184	1	1.06957	1	0.851679	1	0.97624	1
15.5	0.855411	0.151848	0.968606	1	0.958583	1	0.847677	1	0.847677	1	0.439201	1	0.504719	1	1.23073	1	0.976593	1	0.924913	1
16	0.817381	0.0957471	1.01488	1	0.987761	1	0.823976	1	0.823976	1	0.530043	1	0.625384	1	0.855574	1	0.840395	1	0.854439	1
16.5	0.842497	0.10694	0.928948	1	0.914996	1	0.802893	1	0.802893	1	0.570028	1	0.580489	1	0.913074	1	1.01687	1	1.05229	1
17	0.84062	0.106787	1.01819	1	0.893648	1	0.757097	1	0.757097	1	0.572437	1	0.61353	1	1.01618	1	0.936649	1	1.00076	1
17.5	0.831409	0.0932487	0.962004	1	1.06846	1	0.767703	1	0.767703	1	0.58262	1	0.683643	1	0.865206	1	0.832123	1	0.953222	1
18	0.823111	0.0979846	0.914081	1	1.01223	1	0.818138	1	0.818138	1	0.601226	1	0.68593	1	0.853154	1	0.646207	1	1.0589	1
18.5	0.777575	0.0993204	0.930196	1	0.949678	1	0.675239	1	0.675239	1	0.610113	1	0.57321	1	0.754684	1	0.806476	1	1.02334	1
19	0.80342	0.10024	1.0496	1	0.898906	1	0.741665	1	0.741665	1	0.574298	1	0.699773	1	0.926579	1	0.635659	1	0.962633	1
19.5	0.752043	0.199746	1.05167	1	0.983662	1	0.794426	1	0.794426	1	0.543019	1	0		0.762193	1	0.823549	1	1.01545	1
