# Supplementary material for: EGOC inhibits TOROID polymerization by structurally activating TORC1
Source: Nat Struct Mol Biol. 2023 Jan 26;30(3):273–85. doi: 10.1038/s41594-022-00912-6 (PMC10023571; doi:10.1038/s41594-022-00912-6)
Supplement: Source Data Fig. 2 — Statistical source data. [file 41594_2022_912_MOESM5_ESM.xlsx]

## Sheet: B
Ego3-GFP [HpH]
	Rep. 1					Rep. 2					Rep. 3
Time (min)	Pictures #	Total cells	Puncta	Percent		Pictures #	Total cells	Puncta	Percent		Pictures #	Total cells	Puncta	Percent	Average	Std
0	235	93	0			238	41	1			241	101	0		0.793312	0.108146
	236	101	2			239	46	0			242	68	1
	237	102	0	0.660066		240	50	0	0.813008		243	80	1	0.906863
2.5	244	52	4			251	120	1			260	70	1		4.79151	3.63981
	245	42	3			252	119	4			261	65	5
	246	49	4	7.66614		253	119	4	2.51867		262	58	2	4.18972
5	247	46	7			254	66	9			263	63	5		14.8554	5.62318
	248	39	9			255	62	7			264	40	8
	249	44	8	18.8254		256	65	5	10.873		265	60	10	14.8677
15	257	68	25			266	84	43			269	109	46		41.6828	7.68023
	258	80	34			267	57	30			270	93	33
	259	59	25	40.5459		268	125	63	51.4074		271	125	27	33.0952
30	272	71	21			281	42	16			294	62	15		29.1175	2.82165
	273	58	21			282	27	6			295	79	15
	274	64	25	34.949		283	43	14	30.9585		296	52	11	21.4449
32.5	275	67	20			285	60	10			297	160	13		18.5565	7.60729
	276	40	13			286	44	10			298	120	20
	277	55	12	28.0563		287	32	4	17.298		299	130	8	10.3152
35	278	56	12			288	100	9			300	110	9		13.9777	6.01598
	279	53	8			289	71	7			301	98	8
	280	86	22	20.7014		290	79	14	12.1936		302	130	14	9.0381
45	291	55	5			303	160	4			309	63	4		6.59478	4.67522
	292	53	7			304	120	3			310	56	4
	293	47	3	9.56048		305	130	5	2.94872		311	24	2	7.27513
60	306	115	2			312	80	0							0.648414	0.279962
	307	113	0			313	68	0
	308	125	1	0.846377		314	74	1	0.45045
GFP-Kog1
	Rep. 1					Rep. 2
Time (min)	Pictures #	Total cells	Puncta	Percent		Pictures #	Total cells	Puncta	Percent
0	2309	69	3		0	2312	70	2
	2310	51	3			2313	115	3
	2311	72	3	4.6875		2314	97	1	2.12766
2.5	2315	27	5		2.5	2321	67	13
	2316	23	4			2322	74	25
	2317	16	5	21.2121		2323	72	21	27.6995
5	2318	151	30			2324	68	11
	2319	198	51			2325	70	17
	2320	229	81	28.0277		11615	351	87	24.7863
15	2330	114	37		5	2326	79	30
	2331	129	34			2327	46	17
	2332	111	29			2328	55	22	38.3333
	2333	87	26	28.5714	15	2334	132	66
30	2338	153	47			2335	98	34
	2339	137	52			2336	126	38
	2340	153	54			2337	193	60	36.0656
	2341	153	38	32.047	30	2348	124	49
32.5	2342	73	14			2349	120	31
	2343	42	9			2350	140	55	35.1562
	2344	86	13	17.9104	32.5	2351	54	21
35	2345	105	19			2352	77	20
	2346	80	14			2353	65	17
	2347	138	18	15.7895		2354	79	27	30.9091
45	2359	50	2		35	2355	98	24
	2360	32	3			2356	75	15
	2361	57	5			2357	89	20
	2362	33	4			2358	70	11	21.0843
	2363	37	3	8.13397	45	2364	124	11
60	2368	122	6			2365	150	7
	2369	97	4			2366	201	8
	2370	98	2			2366	183	11	5.6231
	2371	92	8		60	2373	85	4
	2372	83	3	4.6748		2374	85	5
						2375	76	7
						2376	85	7	6.94864

## Sheet: F
		Ego3-GFP, DeltaGtr1, DeltaGtr2 EGOpuncta counting:
		WT							Deletion							Gtr1-GTP, Gtr2-GDP							Gtr1-GDP, Gtr2-GTP
EXPO	image number	EGO puncta	Cell tot	Percentage	Average	Replicate		image number	EGO puncta	Cell tot	Percentage	Average	Replicate		image number	EGO puncta	Cell tot	Percentage	Average	Replicate		image number	EGO puncta	Cell tot	Percentage	Average	Replicate
	721	10	72	13.8889		1		690	2	92	2.17391		1		710	3	121	2.47934		1		701	29	170	17.0588		1
	722	11	109	10.0917	13.0568	1		691	2	80	2.5	1.92834	1		711	2	170	1.17647	1.2186	1		702	30	164	18.2927	14.854	1
	723	24	158	15.1899		1		692	1	90	1.11111		1		712	0	134	0		1		703	7	76	9.21053		1
	726	12	87	13.7931		2		693	5	103	4.85437		2		715	0	118	0		2		704	29	141	20.5674		2
	727	14	82	17.0732	16.4903	2		694	0	91	0	1.61812	2		716	0	130	0	0	2		705	39	111	35.1351	25.6643	2
	728	16	86	18.6047		2		695	0	62	0		2		717	0	154	0		2		706	33	155	21.2903		2
	729	25	131	19.084		3		697	1	108	0.925926		3		718	1	121	0.826446		3		707	21	123	17.0732		3
	730	11	91	12.0879	15.724	3		699	1	71	1.40845	0.956379	3		719	1	81	1.23457	0.687005	3		708	39	128	30.4688	22.0778	3
	731	12	75	16		3		700	1	187	0.534759		3		720	0	188	0		3		709	20	107	18.6916		3
	Average			15.0904							1.50095							0.635203							20.8654
		Ego3-GFP, DeltaGtr1, DeltaGtr2 EGOpuncta counting:
		WT
STARVED	image number	EGO puncta	Cell tot	Percentage	Average	Replicate			Deletion							Gtr1-GTP, Gtr2-GDP							Gtr1-GDP, Gtr2-GTP
	747	43	86	50		1		image number	EGO puncta	Cell tot	Percentage	Average	Replicate		image number	EGO puncta	Cell tot	Percentage	Average	Replicate		image number	EGO puncta	Cell tot	Percentage	Average	Replicate
	748	61	86	70.9302	55.8656	1		759	0	136	0		1		741	6	103	5.82524		1		732	139	268	51.8657		1
	749	56	120	46.6667		1		760	0	362	0	0	1		742	4	107	3.73832	6.03023	1		733	95	219	43.379	48.8605	1
	753	82	130	63.0769		2		761	0	350	0		1		743	11	129	8.52713		1		734	96	187	51.3369		1
	754	70	111	63.0631	64.1878	2		765	1	181	0.552486		2		744	3	149	2.01342		2		735	79	132	59.8485		2
	755	91	137	66.4234		2		766	0	380	0	0.184162	2		745	5	163	3.06748	2.06401	2		736	97	183	53.0055	55.6882	2
	756	54	104	51.9231		3		767	0	402	0		2		746	2	180	1.11111		2		737	103	190	54.2105		2
	757	41	105	39.0476	46.9902	3		762	0	100	0		3		750	5	140	3.57143		3		738	112	138	81.1594		3
	758	45	90	50		3		763	0	141	0	0.178253	3		751	3	133	2.25564	2.43987	3		739	91	177	51.4124	58.2058	3
								764	1	187	0.534759		3		752	1	67	1.49254		3		740	74	176	42.0455		3
	Average			55.6812
											0.120805							3.51137							54.2515
EXPO	WT	gtr1/2delta	Active lock	Inactive lock
average	15.0904	1.50095	0.635203	20.8654	EGO3
sdv	2.96216	1.52589	0.873716	7.68253		0.0515323
STARVED	WT	ev	+	-
average	55.6812	0	3.51137	0
sdv	10.5696	245.177	2.35642	#DIV/0!		#DIV/0!
		GFP-Kog1, DeltaGtr1, DeltaGtr2 TOROIDs counting:
		WT							Deletion							Gtr1-GTP, Gtr2-GDP							Gtr1-GDP, Gtr2-GTP
	image number	TOROIDs	Cell tot	Percentage	Average	Replicate		image number	TOROIDs	Cell tot	Percentage	Average		Replicate	image number	TOROIDs	Cell tot	Percentage	Average	Replicate		image number	TOROIDs	Cell tot	Percentage	Average	Replicate
EXPO	915	3	55	5.45455		1		1860	135	143	94.4056			1	896	5	109	4.58716		1		899	39	42	92.8571		1
	916	10	46	21.7391	17.0011	1		1861	110	122	90.1639	91.2851		1	897	5	101	4.9505	4.01255	1		900	27	30	90	88.8803	1
	917	10	42	23.8095		1		1862	150	168	89.2857			1	898	2	80	2.5		1		901	31	37	83.7838		1
	921	10	95	10.5263		2		924	35	36	97.2222			2	902	2	80	2.5		2		912	35	43	81.3953		2
	922	22	160	13.75	16.2888	2		925	35	38	92.1053	94.2203		2	904	5	69	7.24638	5.67303	2		913	44	52	84.6154	81.752	2
	923	30	122	24.5902		2		926	42	45	93.3333			2	905	4	55	7.27273		2		914	42	53	79.2453		2
	930	7	46	15.2174		3		927						3	909	5	53	9.43396		3		906	37	39	94.8718		3
	931	12	69	17.3913	16.0983	3		928	8	9	88.8889	90.0327		3	910	4	81	4.93827	6.71382	3		907	53	55	96.3636	94.0482	3
	932	8	51	15.6863		3		929	62	68	91.1765			3	911	6	104	5.76923		3		908	40	44	90.9091		3
	Average			16.4627							92.5452							5.46647							88.2268
		GFP-Kog1, DeltaGtr1, DeltaGtr2 TOROIDs counting:
		WT							Deletion							Gtr1-GTP, Gtr2-GDP							Gtr1-GDP, Gtr2-GTP
	image number	TOROIDs	Cell tot	Percentage	Average	Replicate		image number	TOROIDs	Cell tot	Percentage	Average	Replicate		image number	TOROIDs	Cell tot	Percentage	Average	Replicate		image number	TOROIDs	Cell tot	Percentage	Average	Replicate
STARVED	952	50	120	41.6667		1		958	88	92	95.6522		1		933	20	141	14.1844		1		942	179	194	92.268		1
	953	76	224	33.9286	42.943	1		959	113	115	98.2609	96.8216	1		934	14	115	12.1739	16.638	1		943	158	168	94.0476	94.0424	1
	954	107	201	53.2338		1		960	140	145	96.5517		1		935	53	225	23.5556		1		944	183	191	95.8115		1
	964	34	86	39.5349		2		961	130	178	73.0337		2		936	18	135	13.3333		2		945	52	55	94.5455		2
	965	30	109	27.5229	31.2585	2		962	132	155	85.1613	82.6636	2		937	20	127	15.748	15.5139	2		946	80	86	93.0233	92.3475	2
	966	35	131	26.7176		2		963	132	147	89.7959		2		938	22	126	17.4603		2		947	51	57	89.4737		2
	967	69	140	49.2857		3		955	94	140	67.1429		3		939	16	83	19.2771		3		949	150	154	97.4026		3
	968	51	144	35.4167	48.7161	3		956	96	134	71.6418	66.175	3		940	11	48	22.9167	18.8265	3		950	222	225	98.6667	98.1821	3
	969	102	166	61.4458		3		957	92	154	59.7403		3		941	8	56	14.2857		3		951	194	197	98.4772		3
	Average			40.9725							74.4193							16.9928							94.8573
EXPO	WT	ev	+	-
average	16.4	92.5	5.4	88.2	KOG1
sdv	6.27	3.08	2.27	6.15
STARVED	WT	ev	+	-
average	40.9	74.4	16.9	94.8
sdv	11.76	14.3	4.14	3.06

## Sheet: I
		KOG1 WT		KOG1 ht			Expo.			PDS
		GST	EGOC	GST	EGOC		GST	+	-	GST	+	-
Exp1	KOG1 signal	3420	26700	407	762		1880	48000	524000
	EGOC signal	1700000	793000	18300000	392000		53000	785000	1240000
	ratio	0.00201176	0.0336696	2.22404e-05	0.00194388		0.0354717	0.0611465	0.422581
		0.0597502	100	0.000660549	0.0577339				100
Exp2	KOG1 signal	11100	12500	388	1570		14700	14800	57400	1680	8330	29100
	EGOC signal	17100000	19500	18400000	237000		15400000	879000	298000	10200000	1310000	42400
	ratio	0.000649123	0.641026	2.1087e-05	0.00662447		0.000954545	0.0168373	0.192617	0.000164706	0.00635878	0.686321		2.45327	28.0652		0.926502	100
		0.0411804	100	0.00133776	0.420257				100
Exp3	KOG1 signal	150	7040	372	217		259	5050	50000	519	1580	46000
	EGOC signal	26400	8190	40100	25600		171000	377000	116000	134000	225000	103000
	ratio	0.00568182	0.859585	0.00927681	0.00847656		0.00151462	0.0133952	0.431034	0.00387313	0.00702222	0.446602		2.99937	96.5142		1.57237	100
		0.640012	100	1.04496	0.954817
	Average	0.246981	100	0.348986	0.477603		0.012647	0.0304597	0.348744	0.00201892	0.0066905	0.566461
	STD	0.00260301	0.427938	0.00534346	0.00336685		0.0197688	0.0266312	0.135276	0.00262225	0.000469125	0.169507
						Ratio	2.23262	5.37719	61.5654	0.356409	1.1811	100
				WT/ht
	100	5.77339		4.23181e-07				Actif	Inactif
	100	1.033					Expo	5.37719	61.5654		0.192617	0.686321
	100	0.986					Starved	1.1811	100		0.431034	0.446602
								2.66312	13.5276
								0.0469125	16.9507		0.27096
											0.0168373	0.00635878
											0.0133952	0.00702222
											0.0406516
