# Supplementary material for: EGOC inhibits TOROID polymerization by structurally activating TORC1
Source: Nat Struct Mol Biol. 2023 Jan 26;30(3):273–85. doi: 10.1038/s41594-022-00912-6 (PMC10023571; doi:10.1038/s41594-022-00912-6)
Supplement: Source Data Fig. 5 — Statistical source data. [file 41594_2022_912_MOESM7_ESM.xlsx]

## Sheet: B
Genotype	State	Dates	Images	% of Cell Signal									% of cells with foci	Median		Number of cells
				1-2,5	2,5-5	5-10	10-25	25-50	50-100	100-250	250-500	500-1000		Values	Means
GFP-TOR1	Starved	181004	Image 7	0	0.357859	4.36587	4.80962	6.15517	15.1732	31.2053	37.933	0	54.321	136.965	120.838	324
			Image 8	0	2.68506	6.5262	3.05799	12.5862	15.8493	40.6489	18.6463	0	57.4561	102.142		228
			Image 9	0.0166141	1.56172	5.10052	2.3592	8.3901	20.4353	30.5699	31.5667	0	58.4746	120.838		236
		181122	Image 1	0	0.199468	3.49069	4.05585	7.8125	12.9654	43.2181	28.258	0	57.377	127.955	128.372	122
			Image 2	0	0.0534045	2.2964	2.99065	5.74099	16.0214	34.1789	38.7183	0	70.2703	142.246		111
			Image 3	0	0.299957	3.68519	2.74247	6.999	16.8547	33.7095	35.7092	0	67.5214	134.537		117
			Image 13	0	0.0631612	1.91063	2.49487	9.94789	18.9484	38.2125	28.4225	0	76.7857	122.665		224
			Image 14	0	0.0238607	1.49527	2.64058	6.60145	21.3155	35.3138	32.6096	0	69.9074	128.788		216
			Image 16	0	0.0915511	1.58253	2.58959	8.10882	19.8797	37.6668	30.0811	0	79.6748	125.712		246
		181031	Image 2	0	1.04074	5.01237	1.58678	11.0608	16.7079	40.323	24.2684	0	78.5714	115.15	117.144	350
			Image 3	0	0.61164	5.49846	2.52223	8.00807	18.9167	38.5901	25.8528	0	81.1765	116.423		255
			Image 5	0.0114896	1.69472	4.615	2.33622	10.5322	14.5535	41.3627	24.8942	0	80.7018	117.865		171
			Image 6	0	1.06731	5.50869	1.7559	9.72629	15.4932	37.1837	29.2649	0	70.6186	123.37		194
		181204	Image 6	0.15015	0.583917	1.4737	2.55811	8.75876	15.2931	43.3767	27.8056	0	81.4159	127.099	127.099	113
			Image 7	0.105969	0.356275	1.47991	1.31548	7.94767	12.6067	36.9064	39.2816	0	82.3529	147.203		153
			Image 8	0.102343	0.322189	1.25085	1.6678	6.25426	11.7504	36.0094	42.6427	0	83.9416	154.05		137
			Image 9	0.105974	1.98003	2.70511	2.34257	7.80858	28.4455	44.0627	12.5495	0	84.2105	90.3054		114
			Image 10	0.131991	5.29616	4.85068	3.76176	15.014	33.6578	29.0381	8.24946	0	73.7705	63.2045		122
		181212	Image 2	0	2.35664	12.3331	11.469	12.176	22.7808	29.0652	9.81932	0	56.6879	67.172	140.237	157
			Image 3	0.00607174	0.660301	4.91811	5.91994	6.07174	11.5363	30.6623	40.2253	0	68.3673	141.988		196
			Image 4	0	1.69623	6.35844	2.86905	7.85112	11.8251	30.6291	38.771	0	67.8947	138.487		190
			Image 5	0	0.669257	4.90069	4.40415	7.12435	10.1468	28.4974	44.2573	0	69.4656	149.366		131
		181219	Image 1	0.00327295	0.842784	5.58038	3.24022	10.8007	18.3285	31.7476	29.4565	0	69.6517	117.648	123.817	201
			Image 2	0	1.2131	6.32835	3.1945	10.6146	17.3878	31.945	29.3166	0	63.1868	117.492		182
			Image 3	0.0187564	1.60368	4.87668	2.25077	10.0347	13.5046	27.3844	40.3264	0	63.7838	138.796		185
			Image 4	0	1.31766	5.23504	2.63533	8.36895	16.916	29.9145	35.6125	0	66.1692	129.987		201
		190213	270	0.0741445	7.88994	5.99603	4.96446	18.2138	21.5986	26.7565	14.5065	0	58.2222	76.4639	76.4639	225
			271	0.265754	9.02029	5.00843	4.53144	18.6539	20.7833	22.1461	19.5908	0	58.2192	83.408		219
			272	0.388392	9.90036	3.73872	5.84403	20.0548	24.3199	20.327	13.6119	1.81491	57.3232	75.9125		198
		190214	273	0.0431652	2.66839	7.13207	1.96205	9.81027	15.0097	35.9056	27.4688	0	67.134	117.426	117.45	321
			274	0.00509009	2.51111	4.23326	2.56201	11.283	17.476	34.7823	27.1472	0	67.3969	115.635		388
			275	0.00350926	2.78109	5.00948	1.9301	9.47501	18.3359	30.8815	31.5834	0	64.3041	121.407		388
			276	0.0140559	3.07034	4.36612	2.28409	8.91673	17.2185	32.5043	31.6258	0	66.7127	123.366		362
			277	0	3.45449	4.03734	2.80529	11.1359	21.7031	32.2229	24.641	0	66.6201	106.389		358
			279	0	4.38741	5.93397	2.58857	10.5298	17.2206	28.0794	31.2603	0	63.2353	117.473		306
		Average		0.0413355	2.12377	4.53812	3.22979	9.95909	17.7417	33.5722	28.7421	0.0518547	68.6549	121.407		5839
		STDV		0.0845361	2.48097	2.11889	1.83161	3.47737	4.80145	5.70939	9.33496	0.306777	8.78288	22.9028
		Int. Conf.		0.0284157	0.833945	0.712236	0.615673	1.16887	1.61395	1.91914	3.13783	0.103119	2.95225	7.6985
GFP-TOR1, CrispR mutant #10 (LST8 292 ->A)	Starved	181031	Image 11	0.201855	8.48272	14.7546	8.55481	29.5574	18.2631	15.3794	4.80607	0	27.4112	41.5637	40.5855	197
			Image 12	0	10.3604	16.0875	9.52381	27.3488	21.2355	9.00901	6.43501	0	26.8293	37.5016		164
			Image 13	0	7.39857	12.5537	7.25537	27.4463	23.8663	19.0931	2.38663	0	32.3529	39.6074		170
			Image 14	0.145528	7.27639	13.6013	10.4108	28.8257	20.15	11.1944	8.39584	0	32.0261	45.3617		153
		181212	Image 49	0.642899	7.89012	26.8849	13.4424	30.6838	8.7668	11.6891	0	0	15.7143	25.9505	40.8698	70
			Image 50	0.26296	8.26446	12.021	7.13749	21.6003	16.9046	33.8092	0	0	20	50.2099		65
			Image 51	3.5804	15.0754	14.4472	11.9347	42.3995	12.5628	0	0	0	12.7273	13.8639		55
			Image 52	0.644716	10.7069	11.743	7.82869	36.8409	20.723	0	11.5128	0	21.3115	40.8698		61
			Image 53	2.32859	6.9714	12.9366	6.61205	36.6537	15.8114	11.4992	7.18701	0	26.0274	43.9723		73
		181219	Image 9	0.755062	9.43828	8.12264	14.186	22.8807	33.177	11.4403	0	0	30.9735	24.1042	47.8146	113
			Image 10	0.662873	8.91126	5.00281	10.3808	23.138	25.0141	23.7634	3.12676	0	38.4146	46.3351		164
			Image 11	0.269693	6.12428	4.27014	9.55164	22.4744	27.5312	26.9693	2.8093	0	42.1687	49.294		166
			Image 12	0.0804721	4.15773	3.0177	5.23069	18.4415	30.177	25.4828	13.412	0	45.9016	72.4125		122
		Average		0.736542	8.54291	11.9572	9.38841	28.3301	21.091	15.333	4.62088	0	28.6045	41.5637		1573
		STDV		1.05032	2.57729	4.6701	2.34724	6.29122	4.69387	10.2092	4.19263	0	6.86124	11.1209
		Int. Conf.		0.570958	1.40103	2.5387	1.27597	3.41995	2.55162	5.54976	2.27914	0	3.72981	6.04537
		p-value		***	***	***	***	***		***	***		***	#DIV/0!
GFP-TOR1, #3 (KOG1 ARM 784 ->A)	Starved	190214	385	0.338728	6.70267	5.22473	4.88919	24.3661	28.4404	22.0493	7.98888	0	58.3942	56.0916	56.0916	274
			386	0.208566	6.13035	4.99069	5.09497	22.4953	28.1564	26.2197	6.70391	0	59.7173	57.6084		283
			387	0.387954	5.16342	4.20051	4.21446	22.3981	33.0738	25.6775	4.88431	0	60.2649	52.4317		302
			388	0.262115	6.54498	6.94762	4.6107	18.0007	24.7904	29.3695	9.47403	0	56.4	67.2273	73.2886	250
			389	0.106875	4.20529	5.03009	3.76385	13.7079	26.8349	28.3451	16.8444	1.16168	62.2951	88.9479		305
			390	0.198429	5.53366	5.61751	4.52754	18.0263	28.367	25.153	11.1791	1.39739	60.8209	73.2886		268
			391	0.49414	14.9598	12.5945	5.36322	21.9952	31.3357	13.2574	0	0	38.756	25.3177	31.2304	209
			392	0.385128	12.7142	10.1713	6.12255	23.9471	29.1315	16.2939	1.23439	0	36	32.4932		250
			393	0.32041	12.3999	11.3105	5.63922	22.5889	31.4002	14.7389	1.60205	0	41.6216	31.2304		185
		Average		0.300261	8.26158	7.34305	4.91397	20.8362	29.0589	22.3449	6.65679	0.284341	52.6967	56.0916		2326
		STDV		0.118321	3.95647	3.1563	0.73103	3.50881	2.54047	6.08779	5.43553	0.567291	10.6457	21.1887
		Int. Conf.		0.0473381	1.58292	1.26278	0.292473	1.40382	1.0164	2.43562	2.17466	0.226964	4.25918	8.47725
		p-value		***	***	**	*	***	***	***	***		***	#DIV/0!
GFP-TOR1, #5 (KOG1 ARM 895-896 ->A)	Starved	190214	376	0.107278	3.20875	2.24134	3.44821	16.1874	29.5014	32.3749	12.9308	0	70.197	78.9421	77.443	406
			377	0.133299	3.28348	2.33274	3.39129	17.3485	28.4241	33.3248	11.7617	0	69.5	77.443		400
			378	0.174632	4.60446	3.23651	3.21323	17.6378	30.3859	25.6127	15.1348	0	67.3846	76.4623		325
			379	0.189407	3.81361	2.62726	3.70668	14.2056	24.236	30.3459	20.8756	0	68	95.5769	95.5769	350
			380	0.103017	3.42093	2.37133	3.18768	17.1532	26.726	31.4881	15.5497	0	66.4179	84.4628		402
			381	0.153589	2.8798	2.29491	2.87533	15.0017	25.0922	30.7179	20.9846	0	64.4608	96.4119		408
			382	0.329713	10.6866	5.83786	4.69356	17.7463	27.1528	19.007	14.5462	0	52.2936	67.0682	59.3559	218
			383	0.406606	11.8719	5.22062	4.56804	20.7068	29.366	19.0753	8.7847	0	51.6304	53.5848		184
			384	0.343882	8.62029	5.50676	5.94823	19.6338	30.2059	18.1235	11.6176	0	51.8519	59.3559		189
		Average		0.215714	5.82109	3.51881	3.89247	17.2912	27.8989	26.6745	14.6873	0	62.4151	77.443		2882
		STDV		0.113662	3.55856	1.53924	0.987423	2.04587	2.22851	6.32954	4.10521	0	8.04041	14.7419
		Int. Conf.		0.0454744	1.42372	0.615823	0.395051	0.81852	0.891591	2.53234	1.64243	0	3.21683	5.89797
		p-value		***	**			***	***	**	***		*	#DIV/0!
GFP-TOR1, CrispR mutant #2 (TOR1 W2203R, TOR2 W2207R)	Starved	181204	Image 27	0	12.7146	25.3102	24.7543	22.3325	14.8883	0	0	0	2.95858	11.8052	12.2458	169
			Image 28	0	19.5325	27.5325	24.3636	23.3766	5.19481	0	0	0	1.67598	12.2143		179
			Image 29	0	11.8	37.2	28.6667	17	5.33333	0	0	0	1	12.98		200
			Image 30	0	23.8277	30.8094	28.6423	16.7206	0	0	0	0	0.452489	13.5966		221
			Image 31	0	13.632	33.0242	26.7094	21.7918	4.84262	0	0	0	0.938967	12.2458		213
			Image 43	0.457666	13.6018	25.222	23.5286	18.8833	18.3066	0	0	0	1.11732	12.3341	24.4643	179
			Image 44	0	19.9217	20.5991	16.9631	13.8249	13.8249	14.8664	0	0	3.8835	53.7788		103
			Image 45	2.00286	7.71531	12.3987	39.7334	28.6123	9.53743	0	0	0	2.15827	14.1345		139
			Image 46	0.0965251	14.3436	13.1351	16.9228	31.3707	14.4788	9.65251	0	0	3.0303	24.9891		165
			Image 47	0	8.78571	17.7143	32.9286	18.25	13.3929	8.92857	0	0	2.71493	24.4643		221
			Image 12	0.241838	20.5103	26.5562	4.23216	8.46433	9.67352	18.1378	12.1838	0	4.7619	87.6542	87.4364	210
			Image 13	0	11.0714	22.9879	21.5525	9.27909	5.71021	7.98572	21.4133	0	6.25	85.2909		192
			Image 14	0	0.372578	13.3458	11.3934	7.82414	16.3934	35.7675	14.9031	0	11.5702	87.2187		242
			Image 15	0	18.0054	16.2947	12.1817	3.57654	5.72246	28.6123	15.6069	0	7.14286	112.189		154
			Image 20	0	18.0033	29.7224	28.8629	16.7224	6.68896	0	0	0	0.840336	12.7341	34.6041	119
		181212	Image 21	0.682128	13.3697	18.3711	9.5498	8.18554	8.91405	40.9277	0	0	5.30973	56.1068		113
			Image22	0.198413	22.9524	28.4603	13.9921	7.93651	7.93651	18.5238	0	0	8.06452	77.934		124
			Image23	0	30.7544	21.0326	26.1378	12.0501	10.0251	0	0	0	3.33333	13.1015		120
		Average		0.204413	15.6064	23.3176	21.7286	15.9001	9.49244	10.189	3.56151	0	3.73351	40.2651		3063
		STDV		0.487566	6.94258	7.22185	9.13344	7.70098	4.85206	13.3596	7.04746	0	2.98981	34.9644
		Int. Conf.		0.225244	1.99496	3.55416	7.37708	4.194	2.24564	8.58231	4.54163	0	1.38122	16.1527
		p-value				***	***	***	***	***	***		***	-0.841036
