# Supplementary material for: EGOC inhibits TOROID polymerization by structurally activating TORC1
Source: Nat Struct Mol Biol. 2023 Jan 26;30(3):273–85. doi: 10.1038/s41594-022-00912-6 (PMC10023571; doi:10.1038/s41594-022-00912-6)
Supplement: Source Data Fig. 6 — Statistical source data. [file 41594_2022_912_MOESM8_ESM.xlsx]

## Sheet: C
	DeltaGTRs								WT								humanTWIX								TWIX delta
	Expo				Starved				Expo				Starved				Expo				Starved				Expo				Starved
Biological replicate	number	dots	cells	ratio	number	dots	cells	ratio	number	dots	cells	ratio	number	dots	cells	ratio	number	dots	cells	ratio	number	dots	cells	ratio	number	dots	cells	ratio	number	dots	cells	ratio
1	1860	140	198	70.7071	1886	185	189	97.8836	1293	17	180	0.0944444	1285	57	130	0.438462	841	224	253	0.885375	844	295	314	0.93949	774	13	140	0.0928571	777	48	113	0.424779
2	1861	124	171	72.5146	1887	201	206	97.5728	1294	8	150	0.0533333	1286	40	102	0.392157	842	156	187	0.834225	845	178	200	0.89	775	2	101	0.019802	778	53	127	0.417323
3	1862	122	178	68.5393	1888	168	183	91.8033	1295	17	165	0.10303	1288	55	104	0.528846	843	170	203	0.837438	846	216	235	0.919149	776	8	134	0.0597015	779	65	133	0.488722

## Sheet: G
	DeltaGTRs								WT								humanTWIX								TWIX delta
	Expo				Starved				Expo				Starved				Expo				Starved				Expo				Starved
Biological replicate	number	dots	cells	ratio	number	dots	cells	ratio	number	dots	cells	ratio	number	dots	cells	ratio	number	dots	cells	ratio	number	dots	cells	ratio	number	dots	cells	ratio	number	dots	cells	ratio
1	1943	0	177	0	1951	3	323	0.928793	586	3	73	4.10959	581	148	240	61.6667	629	1	90	1.11111	621	3	180	1.66667	594	12	179	6.70391	603	82	137	59.854
2	1944	5	201	2.48756	1952	0	281	0	587	5	69	7.24638	582	143	220	65	630	1	110	0.909091	622	3	178	1.68539	595	13	107	12.1495	604	92	147	62.585
3	1945	4	193	2.07254	1953	2	256	0.78125	588	5	71	7.04225	583	140	213	65.7277	631	1	70	1.42857	623	1	180	0.555556	596	18	122	14.7541	605	104	147	70.7483

## Sheet: I
		KOG1 WT		KOG1 ht
		GST	EGOC	GST	EGOC
Exp1	KOG1	3420	26700	407	762
	EGOC	1700000	793000	18300000	392000
	ratio	0.00201176	0.0336696	2.22404e-05	0.00194388
		5.97502	100	0.0660549	5.77339
Exp2	KOG1	11100	12500	388	1570
	EGOC	17100000	19500	18400000	237000
	ratio	0.000649123	0.641026	2.1087e-05	0.00662447
		0.101263	100	0.00328957	1.03342
Exp3	KOG1	150	7040	372	217
	EGOC	26400	8190	40100	25600
	ratio	0.00568182	0.859585	0.00927681	0.00847656
		0.660996	100	1.07922	0.986123
	Average	2.24576	100	0.382855	2.59764
	STD	3.24174	0.427938	0.603886	2.75038
				WT/ht
	100	5.77339		4.23181e-07
	100	1.033
	100	0.986
