# Supplementary material for: EGOC inhibits TOROID polymerization by structurally activating TORC1
Source: Nat Struct Mol Biol. 2023 Jan 26;30(3):273–85. doi: 10.1038/s41594-022-00912-6 (PMC10023571; doi:10.1038/s41594-022-00912-6)
Supplement: Source Data Extended Data Fig. 1 — Statistical source data. [file 41594_2022_912_MOESM11_ESM.xlsx]

## Sheet: D
WT CONTROL
		A0-365			A0-366			A0-367					A90-441			A90-442			A90-444
		Area	Mean	Vac-Cyto	Area	Mean	Vac-Cyto	Area	Mean	Vac-Cyto			Area	Mean	Vac-Cyto	Area	Mean	Vac-Cyto	Area	Mean	Vac-Cyto
	Vacuoles	3.433	101.95	48	2.446	141.579	73.919	1.759	142.024	59.191			4.763	113.072	75.277	4.763	87.018	9.542	3.261	102.868	38.818
		4.463	128.337	56.289	2.274	178.906	117.106	1.116	184.192	148.359			1.073	195.72	152.251	3.261	132.737	76.287	3.733	131.805	97.097
		3.69	87.163	41.463	7.424	87.474	10.792	2.66	181.468	145.568			3.776	119.466	65.566	3.347	90.295	1.445	3.733	99.874	51.504
		0.901	100.857	51.643	1.545	111.944	23.24	3.39	106.861	34.898			4.291	161.94	132.862	4.806	109.884	82.384	3.261	125.118	52.718
		2.36	115.745	60.134	1.502	131.743	39.668	3.776	115.818	69.114			7.209	74.03	31.621	4.506	111.352	85.819	3.004	163.329	123.787
		1.33	192.452	144.623	2.703	133.778	60.238	3.862	102.2	31.971			3.69	123.198	83.865	11.157	37.504	12.104	1.931	131.044	89.711
		1.588	174.324	131.347	8.368	132.744	16.383	3.304	128.844	76.875			1.588	173.649	125.149	6.522	117.816	89.06	6.823	115.824	80.939
		6.437	115.307	71.751	1.974	115.304	23.332	1.545	129.167	35.3			4.935	100.322	52.239	3.133	135.37	97.97	6.952	85.728	49.389
		1.073	194.48	136.239	3.69	125.105	56.23	1.502	110.029	61.248			4.42	100.204	68.121	3.862	117.344	86.915	6.866	71.881	34.907
		2.231	163.462	100.795	1.716	201.825	120.992	1.802	109.143	32.768			5.75	108.978	61.478	5.75	97.903	57.736	5.106	119.126	64.076
	Cytoplasm	1.716	53.95		2.146	67.66		0.772	82.833				1.674	37.795		0.901	77.476		0.858	64.05
		0.901	72.048		1.287	61.8		1.545	35.833				1.373	43.469		0.858	56.45		1.03	34.708
		1.287	45.7		1.888	76.682		1.287	35.9				1.716	53.9		0.858	88.85		1.159	48.37
		1.202	49.214		1.159	88.704		1.159	71.963				2.746	29.078		0.772	27.5		0.644	72.4
		1.545	55.611		1.716	92.075		1.159	46.704				1.888	42.409		0.644	25.533		1.03	39.542
		1.502	47.829		2.146	73.54		1.502	70.229				1.931	39.333		0.644	25.4		0.901	41.333
		1.888	42.977		3.09	116.361		1.373	51.969				1.287	48.5		3.862	28.756		1.116	34.885
		1.159	43.556		3.09	91.972		1.287	93.867				2.06	48.083		0.644	37.4		2.403	36.339
		2.317	58.241		1.373	68.875		1.373	48.781				3.605	32.083		1.202	30.429		1.674	36.974
		1.159	62.667		2.06	80.833		2.06	76.375				1.545	47.5		1.287	40.167		0.858	55.05
		69.3159		84.2284			54.19			69.5292			71.0212		84.8429			59.9262			68.2946
				1.21514			0.781783			1.00308					1.19461			0.843779			0.961608
Egot1TEV1 + pTEV
		A0-368			A0-369			A0-370			A15-379			A15-380			A15-381			A30-388			A30-389			A30-390			A45-397			A45-398			A45-399			A60-406			A60-407			A60-408			A75-416
		Area	Mean	Vac-Cyto	Area	Mean	Vac-Cyto	Area	Mean	Vac-Cyto	Area	Mean	Vac-Cyto	Area	Mean	Vac-Cyto	Area	Mean	Vac-Cyto	Area	Mean	Vac-Cyto	Area	Mean	Vac-Cyto	Area	Mean	Vac-Cyto	Area	Mean	Vac-Cyto	Area	Mean	Vac-Cyto	Area	Mean	Vac-Cyto	Area	Mean	Vac-Cyto	Area	Mean	Vac-Cyto	Area	Mean	Vac-Cyto	Area	Mean	Vac-Cyto
	Vacuoles	3.133	153.74	52.39	7.552	84.398	36.787	9.526	96.243	14.451	4.334	121.931	68.681	2.36	109.164	60.289	2.231	131.5	80.333	6.909	32.938	-28.182	8.196	61.105	5.712	13.131	37.918	2.818	3.39	113.063	54.663	7.896	52.283	-21.788	2.103	66.469	-25.411	4.077	47.737	-35.783	4.463	64.144	-6.589	11.286	43.357	-23.714	7.724	46.156	-36.372
		2.746	118.359	41.759	5.493	118.555	48.155	2.789	145.554	71.887	1.845	164.07	109.008	2.703	85.492	25.092	3.433	77.75	15.083	5.664	49.424	10.504	2.875	87.612	22.412	5.407	53.444	-8.413	3.218	76.973	41.329	8.024	41.588	-37.662	5.021	75.701	0.758	7.509	59.634	-18.795	3.433	111.5	71.85	4.377	92.765	26.646	4.634	50.083	-23.584
		6.608	112.701	58.951	3.69	169.442	99.025	4.119	132.552	55.685	3.69	57.093	2.993	1.974	100.674	60.024	2.231	112.654	34.716	3.09	55.5	4.75	2.06	97.167	44.667	2.146	98	73.222	13.131	38.977	-38.623	4.205	39.99	-16.86	2.446	115.772	44.494	2.703	118.937	70.187	2.789	89.754	51.84	4.034	64.596	-16.274	4.763	96.18	44.813
		3.175	148.351	80.059	2.618	130.197	23.597	4.806	143.286	89.326	1.759	121.22	70.82	3.004	87.571	47.633	1.931	116.511	81.955	4.162	78.619	25.369	3.519	60.488	16.155	2.231	72.077	19.285	2.875	55.955	-23.216	3.862	56.978	-8.403	5.965	69.446	14.279	5.536	59.829	-13.196	4.377	47.461	-20.006	4.72	54.764	-44.665	3.347	62.513	-1.847
		2.188	133.49	66.74	3.519	159.561	98.123	4.162	124.897	54.297	3.39	85.456	50.518	3.519	123.939	81.106	2.875	87.627	27.127	3.647	53.341	8.48	3.991	91.839	30.439	5.578	48.077	-0.523	3.09	77.431	22.481	4.291	72.48	35.223	5.063	108.585	48.118	3.39	95.468	27.135	3.347	61.628	-18.92	5.793	48.541	-48.042	3.175	85.041	8.374
		3.433	151.688	62.138	2.317	188.296	115.929	3.175	106.568	11.768	3.647	57.282	-38.906	2.789	113.646	56.979	4.119	81.917	13.834	3.347	49.782	2.178	2.746	67.391	13.641	2.403	70.839	30.797	3.476	75.136	-16.224	2.832	85.621	-19.831	3.776	85.989	37.739	2.789	92.569	34.902	4.42	106.718	50.318	5.664	51.917	-35.125	4.119	65.792	-2.908
		4.591	113.467	11.779				3.261	105.618	8.978	2.575	96.317	33.734	3.261	101.803	40.615	2.703	87.175	52.758	3.819	48.371	12.167	4.248	39.717	-19.35	3.605	56.94	33.79	2.746	108.75	46.94	3.476	93.765	38.575	5.321	49.573	-0.027	5.192	125.603	51.909	4.634	69.361	-4.014	5.106	78.109	1.704	3.476	60.679	7.873
		3.39	118.203	26.515				3.862	144.178	51.278	2.746	102.172	64.422	2.446	112.333	66.666	3.647	108.871	55.982	3.905	55	20.917	4.248	65.515	3.932	5.021	99.077	42.934	2.832	106.894	38.437	4.892	41.904	-23.382	3.519	93.805	64.091	2.789	90.723	31.923	2.746	58.906	-27.774	6.909	64.255	-33.878	3.991	51.473	-16.077
		3.047	137.099	17.48				3.39	191.266	126.616	3.476	89.42	44.482	2.832	71.985	-3.327	3.347	106.449	54.782	3.175	77.838	38.524	3.347	78.051	32.634	4.892	76.246	34.806	2.746	92.734	-5.48	2.961	42.391	-4.909	4.291	89.9	44.733	2.703	62.143	-29.964	3.304	81.13	12.088	5.149	79.508	4.746	3.261	38.092	-61.587
		3.733	173.069	80.019				2.532	154.305	75.755	3.948	66.228	-15.105	2.489	118.845	76.22	4.591	105.944	53.944	3.605	80.417	16.75	6.522	45.349	-7.351	3.991	45.742	17.992	4.591	81.383	-5.867	7.896	53.076	-2.153	7.037	39.439	-42.707	3.218	87.013	14.513	3.433	78.375	12.937	3.905	82.286	20.911	4.463	77.567	20.567
	Cytoplasm	0.858	101.35		1.545	47.611		1.03	81.792		0.687	53.25		0.687	48.875		0.257	51.167		1.073	61.12		1.202	55.393		1.287	35.1		0.858	58.4		2.403	74.071		1.073	91.88		1.073	83.52		1.287	70.733		2.403	67.071		1.545	82.528
		0.858	76.6		1.073	70.4		0.644	73.667		0.687	55.062		0.858	60.4		0.386	62.667		1.073	38.92		1.287	65.2		1.202	61.857		1.931	35.644		1.716	79.25		1.502	74.943		1.502	78.429		0.858	39.65		1.802	66.119		1.03	73.667
		0.687	53.75		1.03	70.417		0.644	76.867		0.858	54.1		0.858	40.65		0.687	77.938		0.858	50.75		1.03	52.5		0.772	24.778		1.931	77.6		1.716	56.85		0.772	71.278		1.03	48.75		1.502	37.914		2.317	80.87		1.287	51.367
		1.03	68.292		1.073	106.6		1.073	53.96		0.858	50.4		0.687	39.938		0.386	34.556		1.545	53.25		0.644	44.333		1.03	52.792		1.502	79.171		1.802	65.381		1.545	55.167		1.716	73.025		1.931	67.467		3.004	99.429		1.073	64.36
		0.687	66.75		0.687	61.438		0.858	70.6		0.687	34.938		0.515	42.833		0.687	60.5		1.545	44.861		1.287	61.4		1.287	48.6		1.716	54.95		1.502	37.257		0.644	60.467		0.644	68.333		1.802	80.548		2.06	96.583		0.901	76.667
		0.858	89.55		1.287	72.367		0.858	94.8		0.687	96.188		0.644	56.667		0.515	68.083		2.06	47.604		0.687	53.75		1.03	40.042		1.073	91.36		1.802	105.452		1.373	48.25		1.03	57.667		1.287	56.4		2.06	87.042		1.287	68.7
		0.687	101.688					1.073	96.64		0.515	62.583		0.687	61.188		0.515	34.417		2.103	36.204		1.287	59.067		0.858	23.15		1.802	61.81		1.802	55.19		0.858	49.6		1.545	73.694		1.716	73.375		1.802	76.405		1.545	52.806
		0.687	91.688					0.858	92.9		0.515	37.75		0.515	45.667		0.386	52.889		0.515	34.083		1.545	61.583		1.202	56.143		3.004	68.457		1.802	65.286		0.901	29.714		1.502	58.8		2.146	86.68		1.287	98.133		0.858	67.55
		0.901	119.619					0.858	64.65		0.687	44.938		0.687	75.312		0.386	51.667		1.502	39.314		1.545	45.417		1.073	41.44		3.004	98.214		1.287	47.3		1.03	45.167		1.202	92.107		2.06	69.042		0.901	74.762		1.202	99.679
		0.858	93.05					0.858	78.55		0.515	81.333		0.687	42.625		0.515	52		1.03	63.667		1.716	52.7		0.858	27.75		1.03	87.25		2.06	55.229		2.06	82.146		1.888	72.5		1.373	65.438		1.373	61.375		1.716	57
		58.6855		49.783			70.2693			56.0041	45.7486		39.0647			51.1297			47.0514	16.7019		11.1457			14.2891			24.6708	7.97723		11.444			-6.119			18.6067	3.56233		13.2831			12.173			-14.7691	-3.4395		-6.0748
		B0-373			B0-374			B0-375			B15-382			B15-383			B15-384			B30-391			B30-392			B30-393			B45-400			B45-401			B45-402			B60-409			B60-410			B60-411			B75-419
		Area	Mean	Vac-Cyto	Area	Mean	Vac-Cyto	Area	Mean	Vac-Cyto	Area	Mean	Vac-Cyto	Area	Mean	Vac-Cyto	Area	Mean	Vac-Cyto	Area	Mean	Vac-Cyto	Area	Mean	Vac-Cyto	Area	Mean	Vac-Cyto	Area	Mean	Vac-Cyto	Area	Mean	Vac-Cyto	Area	Mean	Vac-Cyto	Area	Mean	Vac-Cyto	Area	Mean	Vac-Cyto	Area	Mean	Vac-Cyto	Area	Mean	Vac-Cyto
	Vacuoles	2.961	122.246	48.479	5.407	80.73	28.016	2.274	82.811	44.061	8.368	59.979	13.446	2.961	140.971	81.021	5.278	93.252	48.752	5.793	66.044	-16.556	3.605	86.024	31.857	3.218	61.76	-21.965	7.295	69.476	-14	8.153	52.342	-9.783	6.78	42.709	-28.505	4.634	56.213	4.502	3.09	62.194	19.744	3.605	53.417	-8.456	6.308	46.469	-11.281
		5.149	68.558	10.891	5.235	89.451	11.701	2.36	131.673	88.673	4.42	84.981	36.338	2.875	93.97	38.791	5.793	48.481	-5.959	4.077	98.642	46.642	2.575	86.717	20.259	3.647	97.812	59.395	5.063	87.907	34.824	4.72	94	41.2	5.106	55.798	-7.924	2.746	69.406	8.063	4.334	61.248	5.123	4.377	60.598	17.598	5.578	61.885	3.283
		4.119	74.229	24.312	4.42	78.757	28.674	5.965	71.36	39.172	2.832	149.788	104.038	4.42	101.311	63.03	5.021	54.12	-6.051	4.72	103.391	46.772	4.72	59.282	2.532	3.519	107.988	54.946	5.493	74.773	32.616	4.334	79.812	20.354	7.681	55.235	3.745	4.077	53.432	1.74	3.39	59.241	15.21	6.565	96.013	24.156	5.321	36.839	-20.247
		3.304	127.571	63.293	3.905	97.286	36.719	3.776	68.739	-2.511	3.433	94	63.6	5.836	73.551	12.773	7.681	48.408	-10.642	6.093	41.345	-22.055	3.948	109.5	50.821	5.75	22.873	-12.527	4.119	71.719	-4.666	5.106	97.563	21.448	8.196	40.801	-15.993	4.591	52.907	-2.926	3.047	57.479	-0.875	5.578	34.515	-30.061	6.437	33.327	-39.494
		4.205	87.653	28.528	5.793	97.548	26.965	9.655	68.009	35.787	2.875	114.91	71.66	3.776	85.977	24.577	8.668	77.084	24.584	3.261	112.211	62.711	5.235	24.393	-21.083	2.575	89.95	28.7	7.123	47.651	-19.799	3.733	92.667	34.462	6.437	53.8	4.65	4.034	67.734	13.073	2.789	80.415	35.54	4.291	62.22	-15.978	5.063	56.119	-9.837
		4.892	98.298	48.86	1.716	145.425	87.818	10.084	43.094	-10.049	7.209	53.911	6.661	4.892	53.956	3.234	5.793	77.17	20.337	4.506	68.905	12.322	3.476	114.531	70.383	2.231	105.115	47.258	5.149	56.55	-6.177	3.905	82.396	-4.345	3.261	117.092	74.771	2.532	77.085	13.102	3.004	46.5	-16.469	4.463	48.74	-14.46	5.965	33.194	-31.715
		3.218	99.413	27.513	5.321	87.815	44.415	4.549	144.925	69.306	4.72	63.782	4.222	2.789	108.892	49.749	17.679	37.138	-22.07	3.69	124.942	67.642	7.509	28.834	-17.791	4.248	96.283	46.825	2.961	93.841	23.974	3.047	85.479	3.479	3.733	84.046	25.738	3.948	71.326	17.249	3.862	28.244	-30.442	3.047	42.746	-16.632	4.591	47.383	0.75
					4.806	106.321	75.171	2.403	164.661	97.128	2.317	120.426	55.551	3.347	77.923	29.59	3.69	133.291	37.291	2.146	97.96	36.516	5.879	88.73	20.397	3.304	66.442	-17.308	2.403	69.125	20.284	6.265	73.199	-16.786	5.664	59.462	11.218	4.763	39.198	-22.68	3.862	76.433	6.225	4.42	75.214	34.485	6.694	39.981	-4.571
					4.506	80.305	20.097	2.489	121.466	47.371	2.06	86.896	27.496	6.179	35.285	-21.115	7.037	92.652	47.319	2.789	121.169	77.24	2.789	70.692	10.734	3.133	85.068	-15.807	3.733	81.609	28.926	7.123	65.898	-1.586	7.595	43.864	-8.136	3.39	86.013	45.497	4.334	44.297	0.23	3.519	91.695	39.187	3.69	56.605	-12.133
					2.06	142.542	86.637	4.119	90.906	43.049	3.948	77.891	24.933	1.202	126.536	90.586	5.407	78.23	21.563	4.463	88.308	51.558	2.789	83.338	1.838	3.004	96.114	21.354	2.618	79.016	5.321	4.334	76.743	14.021	2.961	82.826	45.848	4.935	54.113	4.244	4.205	56.143	-3.035	2.918	78.926	78.926	3.133	66.973	6.959
	Cytoplasm	2.575	73.767		0.601	52.714		0.858	38.75		0.644	46.533		0.858	59.95		2.06	44.5		1.716	82.6		1.545	54.167		1.716	83.725		2.703	83.476		2.403	62.125		5.407	71.214		1.931	51.711		2.575	42.45		2.36	61.873		3.605	57.75
		1.03	57.667		0.515	77.75		1.073	43		0.601	48.643		1.202	55.179		1.073	54.44		0.601	52		1.03	66.458		1.03	38.417		1.545	53.083		0.858	52.8		1.545	63.722		3.004	61.343		4.119	56.125		1.416	43		4.634	58.602
		1.03	49.917		0.515	50.083		0.687	32.188		1.03	45.75		1.373	38.281		1.502	60.171		0.901	56.619		0.858	56.75		1.03	53.042		3.004	42.157		2.06	59.458		4.205	51.49		3.347	51.692		2.789	44.031		2.403	71.857		3.004	57.086
		0.772	64.278		1.287	60.567		0.515	71.25		0.644	30.4		1.545	60.778		0.858	59.05		0.644	63.4		1.202	58.679		0.644	35.4		2.231	76.385		3.347	76.115		2.918	56.794		1.287	55.833		2.06	58.354		2.832	64.576		4.077	72.821
		1.03	59.125		0.515	70.583		0.772	32.222		0.515	43.25		0.858	61.4		1.716	52.5		0.858	49.5		0.901	45.476		0.858	61.25		2.575	67.45		3.347	58.205		3.433	49.15		2.403	54.661		1.716	44.875		3.905	78.198		3.862	65.956
		0.687	49.438		1.202	57.607		0.901	53.143		0.687	47.25		0.772	50.722		1.802	56.833		1.03	56.583		1.159	44.148		0.901	57.857		1.888	62.727		4.806	86.741		2.403	42.321		2.575	63.983		4.205	62.969		3.004	63.2		2.832	64.909
		0.858	71.9		0.429	43.4		0.901	75.619		1.073	59.56		0.901	59.143		1.03	59.208		1.287	57.3		0.343	46.625		1.03	49.458		2.575	69.867		3.433	82		2.789	58.308		2.789	54.077		3.004	58.686		3.862	59.378		1.287	46.633
					0.858	31.15		0.644	67.533		0.687	64.875		0.772	48.333		1.287	96		1.931	61.444		0.901	68.333		1.03	83.75		1.888	48.841		2.789	89.985		3.347	48.244		3.862	61.878		4.119	70.208		3.004	40.729		4.119	44.552
					1.03	60.208		0.901	74.095		0.858	59.4		1.287	56.4		1.545	45.333		0.601	43.929		1.03	59.958		1.373	100.875		2.575	52.683		6.565	67.484		2.403	52		2.746	40.516		1.931	44.067		2.789	52.508		3.605	68.738
					0.901	55.905		1.202	47.857		1.03	52.958		0.858	35.95		0.772	56.667		0.515	36.75		1.03	81.5		1.073	74.76		4.506	73.695		1.545	62.722		1.931	36.978		3.605	49.869		3.862	59.178					3.004	60.014
		41.9341		35.9823			44.6213			45.1987	31.1768		40.7945			37.2236			15.5124	24.1203		36.2792			16.9947			19.0871	10.306		10.1303			10.2464			10.5412	7.396		8.1864			3.1251			10.8765	-12.2168		-11.8286
		C0-377			C0-378			C0-376			C15-385			C15-386			C15-387			C30-394			C30-395			C30-396			C45-403			C45-404			C45-405			C60-412			C60-414			C60-415			C75-422
		Area	Mean	Vac-Cyto	Area	Mean	Vac-Cyto	Area	Mean	Vac-Cyto	Area	Mean	Vac-Cyto	Area	Mean	Vac-Cyto	Area	Mean	Vac-Cyto	Area	Mean	Vac-Cyto	Area	Mean	Vac-Cyto	Area	Mean	Vac-Cyto	Area	Mean	Vac-Cyto	Area	Mean	Vac-Cyto	Area	Mean	Vac-Cyto	Area	Mean	Vac-Cyto	Area	Mean	Vac-Cyto	Area	Mean	Vac-Cyto	Area	Mean	Vac-Cyto
	Vacuoles	1.759	159.39	87.747	5.364	101	49.388	3.819	36.989	-42.501	5.021	63.368	-3.965	3.647	98.376	52.376	6.78	64.538	0.688	4.034	76.617	31.212	12.401	41.709	-0.919	7.381	51.529	23.751	4.162	98.052	45.042	8.282	75.259	30.592	4.119	76.094	16.581	3.261	98.592	33.672	3.819	65.596	-27.964	4.377	105.539	50.71	7.724	47.872	-24.071
		2.403	111.393	19.679	4.077	86.242	10.756	3.39	123.557	47.924	2.188	113.412	43.65	2.575	78.333	29.413	4.591	104.075	47.783	4.591	69.196	35.352	8.883	47.604	0.484	9.698	42.252	-3.734	5.364	51.256	-21.039	6.909	73.733	22.533	6.394	46.523	-20.501	4.034	74.479	-0.965	4.291	75.92	0.211	4.892	47.333	-24.524	6.522	71.434	6.828
		3.433	103.662	40.787	4.892	74.649	20.453	4.978	57.276	-5.696	7.595	60.616	-0.834	7.123	68.518	12.78	4.978	60.69	16.209	5.235	71.107	18.482	7.467	43.937	-20.92	7.252	54.686	-18.147	4.677	89.945	30.016	5.879	57.088	-19.817	5.192	43.14	-41.304	3.133	78.767	2.731	4.935	57.391	-21.177	4.463	53.788	-45.994	11.586	31.496	-48.249
		3.304	74.221	-0.541	1.845	144.465	82.298	3.733	116.322	65.322	3.433	109.638	47.305	4.248	113.01	65.45	6.394	57.403	-4.93	4.634	84.13	22.479	7.638	65.697	25.547	8.368	44.246	-33.278	7.381	55.337	-5.496	5.578	71.9	21.056	3.004	89.329	41.78	2.575	81.567	2.284	5.235	65.91	-11.333	2.961	106.768	44.13	6.222	59.166	-6.6
		3.047	81.465	12.898	3.69	123.895	69.701	2.875	87.328	5.297	3.347	110.744	65.147	3.347	79.974	19.824	5.965	56.748	9.248	7.123	75	39.833	8.582	63.89	23.297	4.849	72.434	28.911	5.192	51.554	-18.358	6.265	58.438	4.251	4.377	84.324	51.324	2.875	100.015	14.548	4.291	82.35	18.37	4.978	47.267	-30.144	8.582	45.145	-30.702
		1.116	128.692	54.978	6.565	81.255	-16.773	3.261	79.329	12.411	4.763	56.405	-3.574	2.36	137.055	84.899	1.244	114.517	63.961	5.106	86.017	20.838	6.265	58.89	8.704	3.776	79.239	41.572	3.948	75.946	29.484	4.334	93.772	18.683	6.351	70.101	9.434	3.991	104.785	7.367	2.961	45.275	-37.984	3.218	119.6	38.292	9.784	45.241	-45.25
		3.304	110.753	67.182	1.888	150.523	74.056	1.244	140.931	77.898	3.39	106.215	35.834	5.664	66.121	6.232	4.077	77.526	26.708	7.981	65.737	21.848	5.407	62.317	15.805	5.922	44.63	-9.38	3.39	75.025	14.516	4.119	66.25	-1.25	5.321	71.339	20.458	2.875	93.985	13.441	4.248	65.273	-10.147	3.991	94.258	31.745	6.093	50.324	-29.172
		1.845	162.186	96.475	3.819	74.112	-13.97	2.746	131.797	73.287	4.677	78.807	32.698	2.489	123.414	67.695	1.588	134.568	76.818	3.776	85.58	42.98	4.763	66.802	19.556	3.133	108.959	45.355	2.789	113.769	70.069	5.965	34.835	-45.539	4.677	60.817	-0.765	2.961	93.681	-11.692	5.578	60.631	-25.071	3.476	38.123	-51.177	9.612	40.379	-19.262
		1.974	135.196	63.396	9.87	52.43	-41.284	1.759	123.39	42.279	3.562	84.988	-0.417	2.188	111.863	58.252	5.321	73.984	12.012	7.08	37.739	-14.464	6.909	55.149	11.593	6.952	52.574	-9.464	3.862	73.444	1.311	4.849	40.549	-18.936	3.004	60.429	20.138	4.034	69.202	-25.631	4.506	40.676	-62.324	2.575	72.783	12.733	3.776	71.375	21.346
		5.364	66.992	4.563	1.202	173.679	99.21	3.948	94.848	32.086	1.845	171.186	120.047	4.634	73.528	29.306	4.42	55.204	10.766	5.536	65.698	10.98	4.849	52.558	1.14	4.935	43.53	-9.57	5.021	51.983	-15.205	2.961	76.797	20.755	4.677	62.128	-6.327	5.278	86.285	2.702	3.562	52.675	-10.402	3.133	53.384	-27.034	5.965	42.561	-28.939
	Cytoplasm	1.802	71.643		2.103	51.612		2.103	79.49		1.802	67.333		1.373	46		1.716	63.85		1.802	45.405		3.347	42.628		0.772	27.778		4.463	53.01		2.703	44.667		3.347	59.513		2.146	64.92		3.905	93.56		3.004	54.829		3.776	71.943
		1.802	91.714		1.502	75.486		2.103	75.633		1.802	69.762		2.146	48.92		1.03	56.292		1.373	33.844		2.146	47.12		3.09	45.986		1.888	72.295		1.073	51.2		3.605	67.024		1.545	75.444		2.36	75.709		4.506	71.857		1.416	64.606
		0.687	62.875		2.403	54.196		1.545	62.972		2.575	61.45		1.802	55.738		2.231	44.481		2.403	52.625		3.605	64.857		2.832	72.833		4.205	59.929		3.605	76.905		3.862	84.444		3.605	76.036		1.888	78.568		3.347	99.782		2.36	79.745
		1.802	74.762		1.545	62.167		1.802	51		2.317	62.333		2.146	47.56		3.862	62.333		2.703	61.651		2.575	40.15		3.605	77.524		5.149	60.833		1.931	50.844		3.905	47.549		2.575	79.283		3.004	77.243		3.433	62.638		2.746	65.766
		1.287	68.567		1.545	54.194		2.746	82.031		3.09	45.597		1.716	60.15		2.06	47.5		1.545	35.167		3.905	40.593		1.888	43.523		3.433	69.912		3.905	54.187		1.888	33		2.575	85.467		2.103	63.98		3.862	77.411		3.647	75.847
		1.502	73.714		1.545	98.028		2.103	66.918		2.06	59.979		1.373	52.156		1.931	50.556		1.202	65.179		3.004	50.186		1.931	37.667		3.905	46.462		1.931	75.089		3.347	60.667		4.205	97.418		4.634	83.259		2.231	81.308		4.72	90.491
		1.202	43.571		2.575	76.467		1.287	63.033		1.802	70.381		2.317	59.889		1.888	50.818		1.931	43.889		3.605	46.512		4.377	54.01		4.806	60.509		1.716	67.5		1.802	50.881		3.862	80.544		2.146	75.42		1.674	62.513		5.192	79.496
		1.931	65.711		2.103	88.082		2.103	58.51		2.36	46.109		1.373	55.719		2.575	57.75		2.575	42.6		5.407	47.246		3.905	63.604		2.575	43.7		7.338	80.374		2.36	61.582		3.218	105.373		3.605	85.702		1.716	89.3		3.347	59.641
		1.716	71.8		2.103	93.714		2.703	81.111		1.802	85.405		1.545	53.611		3.09	61.972		2.746	52.203		1.545	43.556		3.347	62.038		3.218	72.133		2.832	59.485		2.36	40.291		3.605	94.833		0.772	103		0.858	60.05		3.004	50.029
		2.403	62.429		2.103	74.469		1.802	62.762		1.545	51.139		1.931	44.222		2.06	44.438		3.347	54.718		3.905	51.418		3.004	53.1		4.119	67.188		2.06	56.042		3.776	68.455		3.09	83.583		1.674	63.077		4.205	80.418		5.493	71.5
		36.3102		44.7164			33.3835			30.8307	34.046		33.5891			42.6227			25.9263	12.3281		22.954			8.4287			5.6016	8.44953		13.034			3.2328			9.0818	-5.0209		3.8457			-18.7821			-0.1263	-21.7783		-20.4071
						0	15	30	45	60	75	90	µ		0	90	µ
					A	58.6855	45.7486	16.7019	7.97723	3.56233	-3.4395	-0.203233	18.4333		69.3159	71.0212	70.1685
					B	41.9341	31.1768	24.1203	10.306	7.396	-12.2168	-9.7418	13.2821
					C	36.3102	34.046	12.3281	8.44953	-5.0209	-21.7783	-15.9173	6.91677
				centration	Ac	58.6855	45.7486	16.7019	7.97723	3.56233	-3.4395	-0.203233
					Bc	47.0853	36.328	29.2715	15.4571	12.5472	-7.06564	-4.59064
					Cc	47.8267	45.5625	23.8446	19.966	6.49559	-10.2618	-4.40078
					µ	51.1991	42.5464	23.2727	14.4668	7.53503	-6.92233	-3.06488
				shift	µ(0)	58.1215	49.4687	30.195	21.3891	14.4574	0	3.85744
				normalized	µ(0N)	100	85.1126	51.9515	36.8007	24.8744	0	6.63687
					eB	11.1731	9.26693	10.8468	10.4186	7.883	5.87292	4.26706
						100						102.46
																0	90
																#REF!	#REF!
																#REF!	#REF!
																#DIV/0!	#DIV/0!
[truncated: 15 more columns]
