# Supplementary material for: EGOC inhibits TOROID polymerization by structurally activating TORC1
Source: Nat Struct Mol Biol. 2023 Jan 26;30(3):273–85. doi: 10.1038/s41594-022-00912-6 (PMC10023571; doi:10.1038/s41594-022-00912-6)
Supplement: Source Data Extended Data Fig. 2 — Statistical source data. [file 41594_2022_912_MOESM13_ESM.xlsx]

## Sheet: B
	Image	Pearson's coefficient in colocalized volume	Mander's coeff from RED	Mander's coeff from Green
Replicate A	1304	0.44	0.543	0.51
	1308	0.451	0.645	0.439
	1309	0.489	0.761	0.47
Replicate B	1310	0.446	0.757	0.405
	1311	0.457	0.774	0.436
	1314	0.435	0.863	0.439
Replicate C	1315	0.418	0.846	0.324
	1316	0.427	0.853	0.38
	1317	0.432	0.933	0.358
	Mean	0.443889	0.775	0.417889
	STDEV	0.0207753	0.119936	0.0574705

## Sheet: C (Statistics)
																							p-values (cocor)
							GFP signal from EGOC foci								mCherry signal from TORC1 foci
							R	n	R	n	R	n	R	n	R	n	R	n	R	n	R	n
					Diameters (µm)	0.25	0.19	380	0.034	264	0.02	312	0.1	360	0.33	933	0.31	705	0.31	837	0.31	875	0.007	<10-4	<10-3	<10-3
						0.5			0.44	116							0.35	228						0.18
						0.75					0.65	68							0.28	96					<10-4
						1							0.97	20							0.15	58				<10-4
					p-values (cocor)		-		<10-4		<10-4		<10-4		-		0.28		0.38		0.2
											Pearson's global coef.			Mander's coefficient						GFP signal from EGOC foci						mCherry signal from TORC1 foci
									Foci					From mCherry			From GFP			0,25-0,5				0,5-1,0		0,25-0,5				0,5-1,0
											Rep	µ	SD	Rep	µ	SD	Rep	µ	SD	Rep	µ	SD	Rep	µ	Rep	V	µ	Rep	V	µ	SD
	Pearson's coefficient in colocalized volume	Mander's coeff from RED	Mander's coeff from Green						REAP1		0.46	0.443889	0.0172637	0.649667	0.711556	0.0577488	0.473	0.449333	0.020502	0.0541312	-0.00358335	0.094983	0.479498	0.525007	0.175146	0.342257	0.315243	0.0233951	0.463153	0.360852	0.0949618
1304	0.44	0.543	0.51						REAP2		0.446			0.721			0.438			-0.113209			0.377108			0.301759			0.275517
1308	0.451	0.645	0.439						REAP3		0.425667			0.764			0.437			0.0483279			0.718416			0.301712			0.343884
1309	0.489	0.761	0.47
1310	0.446	0.757	0.405
1311	0.457	0.774	0.436									Global	Manders		GFP in mCh		mCh in GFP
1314	0.435	0.863	0.439										mCh	GFP	<0,5	>0,5	<0,5	>0,5
1315	0.418	0.846	0.324								µ	0.443889	0.711556	0.449333	-0.00358335	0.525007	0.315243	0.360852
1316	0.427	0.853	0.38								SD	0.0172637	0.0577488	0.020502	0.094983	0.175146	0.0233951	0.0949618
1317	0.432	0.933	0.358								p-values		0.00176831		0.0100678
Mean	0.443889	0.775	0.417889												0.00484884
STDEV	0.0207753	0.119936	0.0574705													0.226718
																	0.46454

## Sheet: C (TOROIDtoEGODOT)
Images	Vesicles 0.25 um Intensity Mean	Unit	Category	Channel	Time	CellID	ID	Vesicles 0.25 um Intensity Mean	Unit	Category	Channel	Time	CellID	ID
1304	0		Vesicles 0.25 um	1	1	1	500039168	0		Vesicles 0.25 um	2	1	1	500039168
1304	0		Vesicles 0.25 um	1	1	3	500039177	0		Vesicles 0.25 um	2	1	3	500039177
1304	0		Vesicles 0.25 um	1	1	4	500039184	0		Vesicles 0.25 um	2	1	4	500039184
1304	0		Vesicles 0.25 um	1	1	19	500039256	0		Vesicles 0.25 um	2	1	19	500039256
1308	0		Vesicles 0.25 um	1	1	0	500041195	0		Vesicles 0.25 um	2	1	0	500041195
1308	0		Vesicles 0.25 um	1	1	0	500041196	0		Vesicles 0.25 um	2	1	0	500041196
1308	0		Vesicles 0.25 um	1	1	2	500041204	0		Vesicles 0.25 um	2	1	2	500041204
1308	0		Vesicles 0.25 um	1	1	3	500041212	0		Vesicles 0.25 um	2	1	3	500041212
1308	0		Vesicles 0.25 um	1	1	9	500041245	0		Vesicles 0.25 um	2	1	9	500041245
1309	0		Vesicles 0.25 um	1	1	4	500040150	0		Vesicles 0.25 um	2	1	4	500040150
1309	0		Vesicles 0.5 um	1	1	2	400006098	0		Vesicles 0.5 um	2	1	2	400006098
1309	0		Vesicles 0.5 um	1	1	9	400006107	0		Vesicles 0.5 um	2	1	9	400006107
1309	0		Vesicles 0.5 um	1	1	13	400006119	0		Vesicles 0.5 um	2	1	13	400006119
1310	0		Vesicles 0.25 um	1	1	1	500041033	0		Vesicles 0.25 um	2	1	1	500041033
1310	0		Vesicles 0.25 um	1	1	4	500041041	0		Vesicles 0.25 um	2	1	4	500041041
1310	0		Vesicles 0.25 um	1	1	6	500041065	0		Vesicles 0.25 um	2	1	6	500041065
1310	0		Vesicles 0.5 um	1	1	4	400008230	0		Vesicles 0.5 um	2	1	4	400008230																	Pearsons		TOTAL	0.306509			Pearsons		TOTAL	0.283874
1311	0		Vesicles 0.25 um	1	1	3	500039685	0		Vesicles 0.25 um	2	1	3	500039685																			STDV	0.0233951					STDV	0.0949618
1311	0		Vesicles 0.25 um	1	1	7	500039708	0		Vesicles 0.25 um	2	1	7	500039708																			µ	0.315243					µ	0.360852
1311	0		Vesicles 0.25 um	1	1	11	500039729	0		Vesicles 0.25 um	2	1	11	500039729																			REAP	0.342257	0.301759	0.301712			REAP	0.463153	0.275517	0.343884
1311	0		Vesicles 0.25 um	1	1	14	500039750	0		Vesicles 0.25 um	2	1	14	500039750																	Vesicles 0.25-0.5 um						Vesicles 0.75-1 um
1314	0		Vesicles 0.25 um	1	1	12	500044439	0		Vesicles 0.25 um	2	1	12	500044439																	color CH1			color CH2			color CH1			color CH2
1317	0		Vesicles 0.25 um	1	1	20	500042173	0		Vesicles 0.25 um	2	1	20	500042173		ALEA		REAP1		REAP2		REAP3		REAP1		REAP2		REAP3			REAP1	REAP2	REAP3	REAP1	REAP2	REAP3	REAP1	REAP2	REAP3	REAP1	REAP2	REAP3
1304	3.77778		Vesicles 0.25 um	1	1	21	500039270	7.11111		Vesicles 0.25 um	2	1	21	500039270		0.376318	Vesicles 0.25 um			3.77778	1					7.11111	1				2.61905	2.28571	3.77778	12.381	16.8571	7.11111	8.48077	3.875	9.20588	20.7308	18.8333	15.6176
1311	5.5		Vesicles 0.25 um	1	1	14	500039757	7.9		Vesicles 0.25 um	2	1	14	500039757		0.160159	Vesicles 0.25 um	5.5	1					7.9	1						3.44444	3.83333	2.44444	8.88889	14.8333	8.33333	10.8636	11.4286	12.2821	23.9545	22.0714	26.2821
1317	2.44444		Vesicles 0.25 um	1	1	11	500042136	8.33333		Vesicles 0.25 um	2	1	11	500042136		0.377804	Vesicles 0.25 um			2.44444	1					8.33333	1				5.2	3.88889	4.55556	20.8	9.11111	8.44444	12.5556	16.6056	12.9643	18.8519	29.1268	22.3214
1308	4.55556		Vesicles 0.25 um	1	1	13	500041287	8.44444		Vesicles 0.25 um	2	1	13	500041287		0.939779	Vesicles 0.25 um					4.55556	1					8.44444	1		5.5	5	3.77778	7.9	16.8214	8.44444	15.6736	16.84	14	18.8394	17.88	17.3907
1316	3.77778		Vesicles 0.25 um	1	1	14	500046952	8.44444		Vesicles 0.25 um	2	1	14	500046952		0.904384	Vesicles 0.25 um					3.77778	1					8.44444	1		6	5	8.88889	8.9	20.5	8.66667	15.6857	18.3556	14.7416	17.0571	15.9778	19.4382
1304	8.88889		Vesicles 0.25 um	1	1	14	500039237	8.66667		Vesicles 0.25 um	2	1	14	500039237		0.717329	Vesicles 0.25 um					8.88889	1					8.66667	1		7.2381	5.17647	3.55556	15.0952	12.3529	9.11111	16.1	18.3902	15.0811	20.525	19.2683	18.1892
1304	3.44444		Vesicles 0.25 um	1	1	11	500039220	8.88889		Vesicles 0.25 um	2	1	11	500039220		0.430266	Vesicles 0.25 um			3.44444	1					8.88889	1				8.55556	5.2	3.88889	9.44444	10.3	9.55556	16.2955	19.0857	16.3019	24.9091	20.2286	24.8962
1314	10.5556		Vesicles 0.25 um	1	1	13	500044440	8.88889		Vesicles 0.25 um	2	1	13	500044440		0.80452	Vesicles 0.25 um					10.5556	1					8.88889	1		10.7	6.3	5.88889	12.8	16.2	10.5556	17.3261	20.6286	16.7143	23.8261	21.1143	17.5714
1316	6		Vesicles 0.25 um	1	1	15	500046956	8.9		Vesicles 0.25 um	2	1	15	500046956		0.900465	Vesicles 0.25 um					6	1					8.9	1		10.8571	8.2	3.3125	11.4762	15.7	10.6875	17.439	20.8065	19.9167	15.3659	19.1613	21.5
1304	10.5556		Vesicles 0.25 um	1	1	10	500039215	9.11111		Vesicles 0.25 um	2	1	10	500039215		0.807901	Vesicles 0.25 um					10.5556	1					9.11111	1		11.1	8.94118	17	17.3	11.2941	11.8	17.8485	21.6583	20.1	20.5152	23.3333	26.6
1310	3.88889		Vesicles 0.25 um	1	1	5	500041061	9.11111		Vesicles 0.25 um	2	1	5	500041061		0.322425	Vesicles 0.25 um	3.88889	1					9.11111	1						11.1429	9.6	10.3	12.6667	13.6	12	17.8947	22.375	22.7273	19.4561	16.9	19.8182
1316	3.55556		Vesicles 0.25 um	1	1	1	500046914	9.11111		Vesicles 0.25 um	2	1	1	500046914		0.351644	Vesicles 0.25 um			3.55556	1					9.11111	1				11.2308	9.875	26.7692	12.3077	13.5625	12.4615	18.8649	22.8623	22.9865	20.5676	25.3986	33.4324
1317	8.55556		Vesicles 0.25 um	1	1	12	500042145	9.44444		Vesicles 0.25 um	2	1	12	500042145		0.628449	Vesicles 0.25 um			8.55556	1					9.44444	1				11.2857	9.92105	8.125	26	25.1579	12.625	20.1951	25.2449	23.2973	22.6341	22.2551	31.3243
1316	20.9091		Vesicles 0.25 um	1	1	18	500046968	9.54545		Vesicles 0.25 um	2	1	18	500046968		0.81843	Vesicles 0.25 um					20.9091	1					9.54545	1		11.9167	10.0645	16.5455	23.2917	16.3871	12.7273	20.5161	27.027	24.213	27.7742	19.4595	29.7811
1316	3.88889		Vesicles 0.25 um	1	1	11	500046937	9.55556		Vesicles 0.25 um	2	1	11	500046937		0.20044	Vesicles 0.25 um	3.88889	1					9.55556	1						12.3333	10.5556	22.8333	15.5833	8.88889	12.75	23.5644	27.4146	25.1714	33.5545	22.122	21.9143
1304	41.6		Vesicles 0.25 um	1	1	15	500039238	9.7		Vesicles 0.25 um	2	1	15	500039238		0.401815	Vesicles 0.25 um			41.6	1					9.7	1				12.4	10.5556	12.3	13.1	9.11111	12.9	24.5714	27.625	25.6667	22	32.75	26.2564
1314	20.1		Vesicles 0.25 um	1	1	2	500044390	10.1		Vesicles 0.25 um	2	1	2	500044390		0.890163	Vesicles 0.25 um					20.1	1					10.1	1		12.4118	10.8571	11.5	24.5	15.5714	13	25.2647	29.3962	25.9722	27.1176	34.7358	31.5833
1309	5.2		Vesicles 0.25 um	1	1	10	500040176	10.3		Vesicles 0.25 um	2	1	10	500040176		0.399262	Vesicles 0.25 um			5.2	1					10.3	1				12.5556	11.0769	18.3	11.5556	12.3846	13.3	25.4118	29.4198	26.2857	21.7647	28.5432	21.5714
1317	5.88889		Vesicles 0.25 um	1	1	22	500042174	10.5556		Vesicles 0.25 um	2	1	22	500042174		0.750445	Vesicles 0.25 um					5.88889	1					10.5556	1		12.6667	12.2857	17.3333	13.8889	13.5714	13.5	27	30.8182	27.9318	22.125	21.5455	15.2955
1317	3.3125		Vesicles 0.25 um	1	1	6	500042114	10.6875		Vesicles 0.25 um	2	1	6	500042114		0.0298069	Vesicles 0.25 um	3.3125	1					10.6875	1						14.0294	12.3636	14.5	29.4118	11.8182	13.6	27.1905	31.0857	28.5556	21.881	27.1429	24
1308	17.4444		Vesicles 0.25 um	1	1	7	500041229	11		Vesicles 0.25 um	2	1	7	500041229		0.0899212	Vesicles 0.25 um	17.4444	1					11	1						14.6154	12.7857	32.4444	17.1538	16.6429	13.6667	27.8831	31.8042	28.6759	20.9351	57.1164	35.1389
1304	8.94118		Vesicles 0.25 um	1	1	10	500039218	11.2941		Vesicles 0.25 um	2	1	10	500039218		0.782273	Vesicles 0.25 um					8.94118	1					11.2941	1		14.7273	13.2222	41	14.4545	14.6667	14	27.9474	32.2737	29.203	23.5263	71.5263	21.7519
1316	10.8571		Vesicles 0.25 um	1	1	10	500046936	11.4762		Vesicles 0.25 um	2	1	10	500046936		0.559427	Vesicles 0.25 um			10.8571	1					11.4762	1				14.8214	13.619	25.4	24.8214	19.7619	14.1	28.4947	33.4318	29.6667	14.5684	13.6364	19.5111
1316	12.5556		Vesicles 0.25 um	1	1	18	500046965	11.5556		Vesicles 0.25 um	2	1	18	500046965		0.974185	Vesicles 0.25 um					12.5556	1					11.5556	1		14.9091	14.3636	34.75	15.9091	13	14.1667	29.1313	33.7308	29.7941	24.9091	29.0154	21.1176
1315	17.0909		Vesicles 0.25 um	1	1	6	500043407	11.6364		Vesicles 0.25 um	2	1	6	500043407		0.883208	Vesicles 0.25 um					17.0909	1					11.6364	1		14.9167	14.4878	28.6364	13.8333	23.2927	14.1818	30.7234	33.9091	30.2813	20.8723	30.0303	27.1563
1304	65.9167		Vesicles 0.25 um	1	1	15	500039239	11.75		Vesicles 0.25 um	2	1	15	500039239		0.44181	Vesicles 0.25 um			65.9167	1					11.75	1				15.2381	14.5	10.0909	27.2857	20.2	14.2727	30.8571	35.6774	30.6364	23.4286	30.0645	22.3636
1317	17		Vesicles 0.25 um	1	1	8	500042126	11.8		Vesicles 0.25 um	2	1	8	500042126		0.0675317	Vesicles 0.25 um	17	1					11.8	1						15.5263	14.875	28.3077	33.2632	13.125	14.3077	31.1143	35.6786	30.7692	25.3143	25.3929	21.9231
1316	12.3636		Vesicles 0.25 um	1	1	1	500046913	11.8182		Vesicles 0.25 um	2	1	1	500046913		0.40722	Vesicles 0.25 um			12.3636	1					11.8182	1				16.4615	15.3	49.4	22.0385	17.5	14.5	32.1837	37.3	31.4426	23.3673	26.625	19.5738
1304	10.3		Vesicles 0.25 um	1	1	7	500039202	12		Vesicles 0.25 um	2	1	7	500039202		0.658507	Vesicles 0.25 um			10.3	1					12	1				16.8889	15.5	19.5	26	12.2	14.5	32.2344	37.5038	32.4194	33.6563	41.3158	27.5484
1304	17.3333		Vesicles 0.25 um	1	1	7	500039207	12.0833		Vesicles 0.25 um	2	1	7	500039207		0.556058	Vesicles 0.25 um			17.3333	1					12.0833	1				16.9091	15.5	20.4	20.3636	21.875	14.5	32.5556	37.5238	33.85	21.6111	20.1905	23.575
1314	15.5		Vesicles 0.25 um	1	1	8	500044408	12.2		Vesicles 0.25 um	2	1	8	500044408		0.317784	Vesicles 0.25 um	15.5	1					12.2	1						17.0769	15.5161	36.4444	13.1538	16	14.5556	34.381	37.75	34	28.3524	26.1	38.375
1315	11.2308		Vesicles 0.25 um	1	1	6	500043403	12.3077		Vesicles 0.25 um	2	1	6	500043403		0.723374	Vesicles 0.25 um					11.2308	1					12.3077	1		17.0909	15.8421	17.4	11.6364	14.6842	14.6	34.6082	38.0956	34.7009	38.4433	37.4118	31.9487
1310	5.17647		Vesicles 0.25 um	1	1	9	500041083	12.3529		Vesicles 0.25 um	2	1	9	500041083		0.100606	Vesicles 0.25 um	5.17647	1					12.3529	1						17.3333	16.125	29.5385	12.0833	15.5	14.6154	35.2121	40.3425	34.7826	25.5051	29.589	30.2319
1310	2.61905		Vesicles 0.25 um	1	1	4	500041044	12.381		Vesicles 0.25 um	2	1	4	500041044		0.366686	Vesicles 0.25 um			2.61905	1					12.381	1				17.4706	16.2857	31	27.2353	14.1905	14.6364	36.3	40.375	35.05	29.41	28.0625	24.825
1316	11.0769		Vesicles 0.25 um	1	1	4	500046923	12.3846		Vesicles 0.25 um	2	1	4	500046923		0.973984	Vesicles 0.25 um					11.0769	1					12.3846	1		17.7727	16.4483	43.1818	13.4091	23.1034	14.7273	37.6923	40.4451	35.1739	20.6923	37.6647	25.3696
1310	26.7692		Vesicles 0.25 um	1	1	8	500041080	12.4615		Vesicles 0.25 um	2	1	8	500041080		0.591011	Vesicles 0.25 um			26.7692	1					12.4615	1				17.9	16.9167	25.7778	17	14.3333	15	37.8968	40.6591	35.3095	44.4387	20.9242	32.7857
1309	17.8889		Vesicles 0.25 um	1	1	2	500040135	12.5556		Vesicles 0.25 um	2	1	2	500040135		0.0770451	Vesicles 0.25 um	17.8889	1					12.5556	1						18.2727	17	16.3333	13	13.2105	15	38.1356	41	35.6667	43.4689	21.0571	26.7179
1316	8.125		Vesicles 0.25 um	1	1	11	500046938	12.625		Vesicles 0.25 um	2	1	11	500046938		0.0529548	Vesicles 0.25 um	8.125	1					12.625	1						19.4615	17.4444	52.5833	14.3846	11	15.1667	38.7338	41.0352	35.8556	32.2302	30.5879	38.3111
1304	11.1429		Vesicles 0.25 um	1	1	7	500039203	12.6667		Vesicles 0.25 um	2	1	7	500039203		0.969406	Vesicles 0.25 um					11.1429	1					12.6667	1		19.8333	17.5556	31.5	25.8333	15	15.2	39	42.0786	36.0294	29.4286	66.1714	32.5
1315	28.4615		Vesicles 0.25 um	1	1	11	500043419	12.6923		Vesicles 0.25 um	2	1	11	500043419		0.646237	Vesicles 0.25 um			28.4615	1					12.6923	1				20	17.6	34	16.8	15.9	15.2222	40.0882	42.4583	36.5714	22.0588	29.5417	27.2143
1314	40.4		Vesicles 0.25 um	1	1	10	500044428	12.7		Vesicles 0.25 um	2	1	10	500044428		0.26099	Vesicles 0.25 um	40.4	1					12.7	1						20.0769	17.8333	23.3846	12.9231	18.0833	15.2308	40.8889	43.568	37.8443	28.8333	30.032	23.4016
1317	16.5455		Vesicles 0.25 um	1	1	11	500042144	12.7273		Vesicles 0.25 um	2	1	11	500042144		0.223906	Vesicles 0.25 um	16.5455	1					12.7273	1						20.1	17.8889	7.28571	10.1	12.5556	15.2857	41.5	43.6739	37.8991	23	19.5797	25.4954
1309	22.8333		Vesicles 0.25 um	1	1	3	500040136	12.75		Vesicles 0.25 um	2	1	3	500040136		0.671981	Vesicles 0.25 um					22.8333	1					12.75	1		20.3	18	18.1	15.9	22.5	15.4	41.6029	45.1765	38.1538	40.6397	19.2353	28.4615
1304	10.7		Vesicles 0.25 um	1	1	10	500039219	12.8		Vesicles 0.25 um	2	1	10	500039219		0.979033	Vesicles 0.25 um					10.7	1					12.8	1		20.4444	18.5	32.8889	21.3333	13.9	15.4444	42.8788	45.25	39.2444	20.0909	24.75	21.0444
1304	12.3		Vesicles 0.25 um	1	1	7	500039205	12.9		Vesicles 0.25 um	2	1	7	500039205		0.953998	Vesicles 0.25 um					12.3	1					12.9	1		20.4545	18.6	55.7	15	14.3	15.5	42.9756	45.7333	39.85	24.6341	30.6222	35.25
1310	20.0769		Vesicles 0.25 um	1	1	5	500041055	12.9231		Vesicles 0.25 um	2	1	5	500041055		0.849336	Vesicles 0.25 um					20.0769	1					12.9231	1		20.6364	18.6071	19.3	18.8182	22.2857	15.5	43	46.3481	40.3581	26.2667	41.7185	27.0135
1304	45.8889		Vesicles 0.25 um	1	1	5	500039191	13		Vesicles 0.25 um	2	1	5	500039191		0.703936	Vesicles 0.25 um					45.8889	1					13	1		20.6667	18.8889	7.66667	13	25.8889	15.5	43.3276	46.3846	40.4444	34.2241	26.4615	28.6667
1314	20.6667		Vesicles 0.25 um	1	1	3	500044392	13		Vesicles 0.25 um	2	1	3	500044392		0.257318	Vesicles 0.25 um	20.6667	1					13	1						20.6667	19	27.7778	13	15.25	15.5556	43.6466	46.5714	40.5455	25.5431	33	28.4091
1314	14.3636		Vesicles 0.25 um	1	1	4	500044393	13		Vesicles 0.25 um	2	1	4	500044393		0.788873	Vesicles 0.25 um					14.3636	1					13	1		20.9048	19.7273	36.7	27.2381	16.3636	15.6	43.9492	47.6957	40.8571	21.8983	39.4913	39.1429
1315	20.6667		Vesicles 0.25 um	1	1	1	500043389	13		Vesicles 0.25 um	2	1	1	500043389		0.423716	Vesicles 0.25 um			20.6667	1					13	1				20.9091	20	56.1	9.54545	22.3333	15.7	45.685	48.0176	41.8163	37.1417	34.9176	37.8503
1315	18.2727		Vesicles 0.25 um	1	1	6	500043406	13		Vesicles 0.25 um	2	1	6	500043406		0.978794	Vesicles 0.25 um					18.2727	1					13	1		21	20.5185	43.3	15.4	28.7407	15.7	47.8333	48.0741	42.7568	27.7222	28.4074	24.8378
1315	11.5		Vesicles 0.25 um	1	1	7	500043409	13		Vesicles 0.25 um	2	1	7	500043409		0.265267	Vesicles 0.25 um	11.5	1					13	1						21.3	20.6	18.25	15	16.4	15.8333	47.9119	49	42.8947	50.1698	19.075	23.5263
1304	12.4		Vesicles 0.25 um	1	1	7	500039204	13.1		Vesicles 0.25 um	2	1	7	500039204		0.986417	Vesicles 0.25 um					12.4	1					13.1	1		22.0465	21.7	50.4167	26.8372	19.9	15.8333	48.3768	49.3023	43.0536	38.4928	20.3256	29.1607
1311	40.5		Vesicles 0.25 um	1	1	14	500039743	13.1		Vesicles 0.25 um	2	1	14	500039743		0.474646	Vesicles 0.25 um			40.5	1					13.1	1				22.0769	21.7	30	23.3846	25.3	15.8889	49.1818	49.5227	43.7045	27.5152	21	23.8333
1308	14.875		Vesicles 0.25 um	1	1	4	500041218	13.125		Vesicles 0.25 um	2	1	4	500041218		0.967164	Vesicles 0.25 um					14.875	1					13.125	1		22.0833	22.3333	52.2727	13.3333	13.3333	15.9091	50.2619	50.4773	43.9091	24.8333	19.2045	35.1364
1308	30.0769		Vesicles 0.25 um	1	1	10	500041248	13.1538		Vesicles 0.25 um	2	1	10	500041248		0.900726	Vesicles 0.25 um					30.0769	1					13.1538	1		22.1	22.5135	22.8182	14.3	31.0541	16	51.8503	50.686	44.0721	35.381	26.4302	18.7837
1314	17.0769		Vesicles 0.25 um	1	1	18	500044448	13.1538		Vesicles 0.25 um	2	1	18	500044448		0.312831	Vesicles 0.25 um	17.0769	1					13.1538	1						22.1429	23	34	22.5714	16.6	16	52.9518	51.1639	45.1667	29.4096	32.7705	26.4524
1315	34.2		Vesicles 0.25 um	1	1	13	500043427	13.2		Vesicles 0.25 um	2	1	13	500043427		0.409152	Vesicles 0.25 um			34.2	1					13.2	1				22.3	23.0909	41.4444	14.8	18.9091	16	53.439	51.4286	46.2222	33.7561	31	24.3333
1304	17		Vesicles 0.25 um	1	1	7	500039201	13.2105		Vesicles 0.25 um	2	1	7	500039201		0.640994	Vesicles 0.25 um			17	1					13.2105	1				22.3	23.1429	24	17.2	18.1786	16	55.4601	52.2895	47.4741	46.0751	28.2632	32.4741
1317	52.8462		Vesicles 0.25 um	1	1	9	500042129	13.2308		Vesicles 0.25 um	2	1	9	500042129		0.681138	Vesicles 0.25 um					52.8462	1					13.2308	1		22.4286	23.7143	40.1	18.8571	20.6429	16	56.1648	54.5517	47.6667	37.2088	35.1034	22.0222
1311	18.3		Vesicles 0.25 um	1	1	8	500039716	13.3		Vesicles 0.25 um	2	1	8	500039716		0.0437879	Vesicles 0.25 um	18.3	1					13.3	1						22.5238	23.9167	44.9167	20.0476	16.8333	16.0833	60.0662	56.211	48.4262	39.3309	31.5046	35.6612
1316	49.8		Vesicles 0.25 um	1	1	3	500046919	13.3		Vesicles 0.25 um	2	1	3	500046919		0.0982164	Vesicles 0.25 um	49.8	1					13.3	1						22.625	24.1429	47.6	18.125	23.2381	16.1	60.7538	57.7736	48.6	26.0462	57.7453	18.8
1314	22.3333		Vesicles 0.25 um	1	1	0	500044382	13.3333		Vesicles 0.25 um	2	1	0	500044382		0.196732	Vesicles 0.25 um	22.3333	1					13.3333	1						23.1	24.2727	57.3	18.3	16.0909	16.2	62.9286	59.9558	49.2605	20.5357	25.2301	47.4538
1317	22.0833		Vesicles 0.25 um	1	1	11	500042142	13.3333		Vesicles 0.25 um	2	1	11	500042142		0.854502	Vesicles 0.25 um					22.0833	1					13.3333	1		23.2581	24.6667	39.1	40.8064	18.9167	16.2	63.5556	61.3077	49.973	30.1111	27.1538	18.0811
1311	26.2		Vesicles 0.25 um	1	1	9	500039718	13.4		Vesicles 0.25 um	2	1	9	500039718		0.796741	Vesicles 0.25 um					26.2	1					13.4	1		23.4545	24.8333	39.3333	17.8182	19.8333	16.25	63.9583	61.6023	51.1842	17.9583	28.3295	26.9474
1315	17.7727		Vesicles 0.25 um	1	1	3	500043394	13.4091		Vesicles 0.25 um	2	1	3	500043394		0.581543	Vesicles 0.25 um			17.7727	1					13.4091	1				23.4615	25.05	16.1667	25.0256	43.4	16.4167	66.2424	63.3197	51.9737	23.8788	22.8934	29
1304	36.25		Vesicles 0.25 um	1	1	1	500039164	13.5		Vesicles 0.25 um	2	1	1	500039164		0.824392	Vesicles 0.25 um					36.25	1					13.5	1		24.1818	25.1316	17.3333	14.7273	29.9737	16.4444	67.1154	63.8182	52.8713	28.7308	31.013	40.4455
1304	17.3333		Vesicles 0.25 um	1	1	13	500039228	13.5		Vesicles 0.25 um	2	1	13	500039228		0.899881	Vesicles 0.25 um					17.3333	1					13.5	1		24.3333	25.5833	73.4444	21.3333	19.9167	16.4444	74.3864	66.2457	55.375	21.2273	36.3829	29.5
1308	43.9167		Vesicles 0.25 um	1	1	8	500041238	13.5		Vesicles 0.25 um	2	1	8	500041238		0.396055	Vesicles 0.25 um			43.9167	1					13.5	1				24.5	25.7188	41.9091	18.1	28.9375	16.4545	79.3788	66.3012	57.1102	41.3864	39.6566	23.6693
1308	52.9		Vesicles 0.25 um	1	1	10	500041252	13.5		Vesicles 0.25 um	2	1	10	500041252		0.535592	Vesicles 0.25 um			52.9	1					13.5	1				24.6818	26.1	39.9167	17.6818	15.4	16.5	60.0093	66.9375	58.419	27.6636	33.5625	29.9683
1316	9.875		Vesicles 0.25 um	1	1	8	500046932	13.5625		Vesicles 0.25 um	2	1	8	500046932		0.0836304	Vesicles 0.25 um	9.875	1					13.5625	1						25.2	26.25	14.5	19.5	22	16.5	60.2667	80.3488	58.9231	31.9267	20.4884	23.3077
1310	12.2857		Vesicles 0.25 um	1	1	9	500041081	13.5714		Vesicles 0.25 um	2	1	9	500041081		0.298644	Vesicles 0.25 um	12.2857	1					13.5714	1						25.3	26.2759	23.9	18	14.8966	16.6	62.2892	64.6696	69.3333	32.1566	43.7143	33.2917
1310	14.5		Vesicles 0.25 um	1	1	9	500041085	13.6		Vesicles 0.25 um	2	1	9	500041085		0.751482	Vesicles 0.25 um					14.5	1					13.6	1		25.4	26.3333	38.4	16.4	17.4167	16.7	62.6237	64.8	71.6429	30.4194	21.3	31.0357
1314	9.6		Vesicles 0.25 um	1	1	0	500044380	13.6		Vesicles 0.25 um	2	1	0	500044380		0.182492	Vesicles 0.25 um	9.6	1					13.6	1						25.4286	26.5	17.9	20.7143	15.6	16.7	62.7813	65.58	73.8571	46.4188	25.2	27.5238
1317	32.4444		Vesicles 0.25 um	1	1	9	500042132	13.6667		Vesicles 0.25 um	2	1	9	500042132		0.635165	Vesicles 0.25 um			32.4444	1					13.6667	1				25.5714	27	20.5833	21.8571	20.4545	16.75	63.0095	65.8667	77.4524	24.5333	63.4872	17.2381
1309	33.1111		Vesicles 0.25 um	1	1	8	500040163	13.7778		Vesicles 0.25 um	2	1	8	500040163		0.159265	Vesicles 0.25 um	33.1111	1					13.7778	1						25.5833	27	35.6667	14.9167	23.3	16.8333	64.6034	66.4951	77.665	41.7874	37.7767	43.7462
1309	26.8333		Vesicles 0.25 um	1	1	12	500040190	13.8333		Vesicles 0.25 um	2	1	12	500040190		0.649602	Vesicles 0.25 um			26.8333	1					13.8333	1				25.8	27.4444	29	15	18.5556	16.8462
1317	14.9167		Vesicles 0.25 um	1	1	11	500042139	13.8333		Vesicles 0.25 um	2	1	11	500042139		0.335467	Vesicles 0.25 um			14.9167	1					13.8333	1				25.8333	27.75	37.5	20.1667	16.8333	16.9
1316	12.6667		Vesicles 0.25 um	1	1	18	500046969	13.8889		Vesicles 0.25 um	2	1	18	500046969		0.433623	Vesicles 0.25 um			12.6667	1					13.8889	1				26.1111	27.75	23.2222	21.1111	67.375	17.1111
1317	18.5		Vesicles 0.25 um	1	1	7	500042120	13.9		Vesicles 0.25 um	2	1	7	500042120		0.722939	Vesicles 0.25 um					18.5	1					13.9	1		26.2	28.125	41.2	13.4	14.125	17.2
1308	56.6		Vesicles 0.25 um	1	1	5	500041221	14		Vesicles 0.25 um	2	1	5	500041221		0.889574	Vesicles 0.25 um					56.6	1					14	1		26.25	28.3	48.4	22.1667	17.7	17.3
1308	41		Vesicles 0.25 um	1	1	12	500041273	14		Vesicles 0.25 um	2	1	12	500041273		0.210442	Vesicles 0.25 um	41	1					14	1						26.5	28.4615	48.4	18.375	12.6923	17.3
1311	33.75		Vesicles 0.25 um	1	1	4	500039697	14		Vesicles 0.25 um	2	1	4	500039697		0.0452395	Vesicles 0.25 um	33.75	1					14	1						26.5455	28.5357	52	15.3636	20.7143	17.3333
1315	53.1111		Vesicles 0.25 um	1	1	14	500043430	14		Vesicles 0.25 um	2	1	14	500043430		0.48165	Vesicles 0.25 um			53.1111	1					14	1				26.6	28.6154	71	15.6	20.4615	17.3333
1314	25.4		Vesicles 0.25 um	1	1	10	500044431	14.1		Vesicles 0.25 um	2	1	10	500044431		0.422439	Vesicles 0.25 um			25.4	1					14.1	1				26.8333	29.1579	50.8889	13.8333	33.2632	17.5556
1315	36.1111		Vesicles 0.25 um	1	1	13	500043423	14.1111		Vesicles 0.25 um	2	1	13	500043423		0.616122	Vesicles 0.25 um			36.1111	1					14.1111	1				27.1818	29.5455	29.2222	20.0909	28.6364	17.7778
1309	28.125		Vesicles 0.25 um	1	1	7	500040160	14.125		Vesicles 0.25 um	2	1	7	500040160		0.973416	Vesicles 0.25 um					28.125	1					14.125	1		27.6	29.8333	23.5455	26.5	18.25	17.9091
1316	41.4167		Vesicles 0.25 um	1	1	16	500046962	14.1667		Vesicles 0.25 um	2	1	16	500046962		0.80646	Vesicles 0.25 um					41.4167	1					14.1667	1		27.8919	29.8462	35.25	23	29.3077	18
1317	34.75		Vesicles 0.25 um	1	1	9	500042131	14.1667		Vesicles 0.25 um	2	1	9	500042131		0.777564	Vesicles 0.25 um					34.75	1					14.1667	1		28.0909	30	45.3333	23.6364	19.2857	18
1310	28.6364		Vesicles 0.25 um	1	1	4	500041040	14.1818		Vesicles 0.25 um	2	1	4	500041040		0.733604	Vesicles 0.25 um					28.6364	1					14.1818	1		28.5833	30.0909	51.0909	16.5833	21.7273	18.0909
1304	16.2857		Vesicles 0.25 um	1	1	17	500039243	14.1905		Vesicles 0.25 um	2	1	17	500039243		0.326215	Vesicles 0.25 um	16.2857	1					14.1905	1						28.5833	30.2222	69.9	18.75	21.1111	18.1
1309	10.0909		Vesicles 0.25 um	1	1	14	500040216	14.2727		Vesicles 0.25 um	2	1	14	500040216		0.802539	Vesicles 0.25 um					10.0909	1					14.2727	1		28.5833	30.3	14.6364	28	23.9	18.1364
1317	32.9091		Vesicles 0.25 um	1	1	0	500042096	14.2727		Vesicles 0.25 um	2	1	0	500042096		0.699855	Vesicles 0.25 um					32.9091	1					14.2727	1		28.6	30.5455	35.8182	15.9	22.3636	18.1818
1316	22.1		Vesicles 0.25 um	1	1	1	500046912	14.3		Vesicles 0.25 um	2	1	1	500046912		0.19785	Vesicles 0.25 um	22.1	1					14.3	1						28.8182	30.6364	71.9	14.5455	16.5455	18.2
1316	18.6		Vesicles 0.25 um	1	1	6	500046929	14.3		Vesicles 0.25 um	2	1	6	500046929		0.00902725	Vesicles 0.25 um	18.6	1					14.3	1						30.0556	30.7778	42.1111	22.6111	20	18.3333
1316	28.3077		Vesicles 0.25 um	1	1	15	500046957	14.3077		Vesicles 0.25 um	2	1	15	500046957		0.218834	Vesicles 0.25 um	28.3077	1					14.3077	1						30.0769	30.8	10.5455	13.1538	16.5	18.3636
1310	16.9167		Vesicles 0.25 um	1	1	10	500041086	14.3333		Vesicles 0.25 um	2	1	10	500041086		0.802201	Vesicles 0.25 um					16.9167	1					14.3333	1		30.2	31	52.7	14.5	17.1429	18.4
1317	42.3333		Vesicles 0.25 um	1	1	19	500042159	14.3333		Vesicles 0.25 um	2	1	19	500042159		0.176229	Vesicles 0.25 um	42.3333	1					14.3333	1						30.5	31	45.8889	26.1667	22.0769	18.4444
1308	43.6364		Vesicles 0.25 um	1	1	10	500041250	14.3636		Vesicles 0.25 um	2	1	10	500041250		0.947948	Vesicles 0.25 um					43.6364	1					14.3636	1		30.8	31	40.5	15.6	24.7273	18.5
1310	42.5455		Vesicles 0.25 um	1	1	4	500041042	14.3636		Vesicles 0.25 um	2	1	4	500041042		0.645606	Vesicles 0.25 um			42.5455	1					14.3636	1				31	31.1	28.8	33.25	15.2	18.5
1310	39.1818		Vesicles 0.25 um	1	1	7	500041078	14.3636		Vesicles 0.25 um	2	1	7	500041078		0.897386	Vesicles 0.25 um					39.1818	1					14.3636	1		31.7143	31.1	27.75	24.1429	15.7	18.625
1308	36.1538		Vesicles 0.25 um	1	1	2	500041199	14.3846		Vesicles 0.25 um	2	1	2	500041199		0.57393	Vesicles 0.25 um			36.1538	1					14.3846	1				32	31.6667	19.625	15.8182	17.7778	18.625
1315	19.4615		Vesicles 0.25 um	1	1	5	500043397	14.3846		Vesicles 0.25 um	2	1	5	500043397		0.392	Vesicles 0.25 um			19.4615	1					14.3846	1				32.7	31.7273	34.7727	17.7	15.2727	18.6818
1317	45.6667		Vesicles 0.25 um	1	1	20	500042166	14.4167		Vesicles 0.25 um	2	1	20	500042166		0.237987	Vesicles 0.25 um	45.6667	1					14.4167	1						32.75	32.5	42.3	14.5	24.1875	18.8
1310	14.7273		Vesicles 0.25 um	1	1	5	500041054	14.4545		Vesicles 0.25 um	2	1	5	500041054		0.551281	Vesicles 0.25 um			14.7273	1					14.4545	1				32.9091	32.9091	48	22.0909	14.2727	18.8333
1309	49.4		Vesicles 0.25 um	1	1	3	500040143	14.5		Vesicles 0.25 um	2	1	3	500040143		0.237227	Vesicles 0.25 um	49.4	1					14.5	1						33	33.6667	45.7143	18.375	27.1667	18.8571
1309	32.75		Vesicles 0.25 um	1	1	13	500040207	14.5		Vesicles 0.25 um	2	1	13	500040207		0.0542167	Vesicles 0.25 um	32.75	1					14.5	1						33.1111	33.75	38	13.7778	16.625	18.9167
1310	19.5		Vesicles 0.25 um	1	1	1	500041035	14.5		Vesicles 0.25 um	2	1	1	500041035		0.868128	Vesicles 0.25 um					19.5	1					14.5	1		33.1111	34.2	34.3636	17.6667	13.2	19
1311	34.9167		Vesicles 0.25 um	1	1	10	500039721	14.5		Vesicles 0.25 um	2	1	10	500039721		0.432596	Vesicles 0.25 um			34.9167	1					14.5	1				33.1905	34.3333	78	23.619	21	19
1314	20.4		Vesicles 0.25 um	1	1	2	500044389	14.5		Vesicles 0.25 um	2	1	2	500044389		0.987805	Vesicles 0.25 um					20.4	1					14.5	1		33.2	34.3548	51.5	14.6	26.871	19.0833
1314	30.2		Vesicles 0.25 um	1	1	10	500044426	14.5		Vesicles 0.25 um	2	1	10	500044426		0.00731344	Vesicles 0.25 um	30.2	1					14.5	1						33.3462	34.5333	41.2222	28.9615	24.2	19.1111
1317	28.8182		Vesicles 0.25 um	1	1	2	500042105	14.5455		Vesicles 0.25 um	2	1	2	500042105		0.957334	Vesicles 0.25 um					28.8182	1					14.5455	1		33.5172	34.6667	34.1667	30.3103	15.1111	19.1667
1315	36.4444		Vesicles 0.25 um	1	1	12	500043422	14.5556		Vesicles 0.25 um	2	1	12	500043422		0.32828	Vesicles 0.25 um	36.4444	1					14.5556	1						33.5385	34.7	26.0909	20	19.6	19.1818
1311	33.2		Vesicles 0.25 um	1	1	4	500039699	14.6		Vesicles 0.25 um	2	1	4	500039699		0.179776	Vesicles 0.25 um	33.2	1					14.6	1						33.6	34.7273	26.1	15.2	18.7273	19.2
1314	17.4		Vesicles 0.25 um	1	1	2	500044391	14.6		Vesicles 0.25 um	2	1	2	500044391		0.694961	Vesicles 0.25 um					17.4	1					14.6	1		33.75	34.875	49.6667	14	20	19.4444
1304	29.5385		Vesicles 0.25 um	1	1	6	500039197	14.6154		Vesicles 0.25 um	2	1	6	500039197		0.772614	Vesicles 0.25 um					29.5385	1					14.6154	1		34.75	34.8889	25.8571	14.9167	18.6667	19.5714
1308	31		Vesicles 0.25 um	1	1	2	500041198	14.6364		Vesicles 0.25 um	2	1	2	500041198		0.600116	Vesicles 0.25 um			31	1					14.6364	1				34.9167	34.9524	79.7	14.5	35.0952	19.6
1317	43.4545		Vesicles 0.25 um	1	1	2	500042104	14.6364		Vesicles 0.25 um	2	1	2	500042104		0.52579	Vesicles 0.25 um			43.4545	1					14.6364	1				35.2	35	52.25	21.4	16	19.625
1310	13.2222		Vesicles 0.25 um	1	1	1	500041038	14.6667		Vesicles 0.25 um	2	1	1	500041038		0.884719	Vesicles 0.25 um					13.2222	1					14.6667	1		35.3333	35.1	24.1538	15	16.2	19.6538
1315	15.8421		Vesicles 0.25 um	1	1	6	500043405	14.6842		Vesicles 0.25 um	2	1	6	500043405		0.4149	Vesicles 0.25 um			15.8421	1					14.6842	1				35.4	35.3333	52.2	26.1667	15.0833	19.7
1304	45.8		Vesicles 0.25 um	1	1	6	500039198	14.7		Vesicles 0.25 um	2	1	6	500039198		0.311326	Vesicles 0.25 um	45.8	1					14.7	1						35.5	35.4	78.1429	29.9643	17	19.7143
1308	43.1818		Vesicles 0.25 um	1	1	9	500041246	14.7273		Vesicles 0.25 um	2	1	9	500041246		0.22336	Vesicles 0.25 um	43.1818	1					14.7273	1						36.1538	35.6364	57.1429	14.3846	17.5455	19.8571
1311	54.2727		Vesicles 0.25 um	1	1	16	500039763	14.7273		Vesicles 0.25 um	2	1	16	500039763		0.801139	Vesicles 0.25 um					54.2727	1					14.7273	1		36.2	35.75	61.5	23.05	20.8333	20
1317	24.1818		Vesicles 0.25 um	1	1	11	500042141	14.7273		Vesicles 0.25 um	2	1	11	500042141		0.391484	Vesicles 0.25 um			24.1818	1					14.7273	1				36.6	35.9091	19.6667	21	21.1818	20.1111
1311	22.3		Vesicles 0.25 um	1	1	8	500039715	14.8		Vesicles 0.25 um	2	1	8	500039715		0.285461	Vesicles 0.25 um	22.3	1					14.8	1						36.6	36.1111	39.375	21.8	14.1111	20.125
1316	3.83333		Vesicles 0.25 um	1	1	11	500046939	14.8333		Vesicles 0.25 um	2	1	11	500046939		0.60682	Vesicles 0.25 um			3.83333	1					14.8333	1				36.625	36.25	37.7143	16.5	13.5	20.1429
1304	26.2759		Vesicles 0.25 um	1	1	10	500039217	14.8966		Vesicles 0.25 um	2	1	10	500039217		0.718747	Vesicles 0.25 um					26.2759	1					14.8966	1		37	36.6667	26.3636	33.9048	17	20.1818
1310	25.5833		Vesicles 0.25 um	1	1	1	500041031	14.9167		Vesicles 0.25 um	2	1	1	500041031		0.110127	Vesicles 0.25 um	25.5833	1					14.9167	1						37.0385	36.8696	49.4545	16.4615	22.3913	20.2727
1311	34.75		Vesicles 0.25 um	1	1	11	500039728	14.9167		Vesicles 0.25 um	2	1	11	500039728		0.34903	Vesicles 0.25 um			34.75	1					14.9167	1				37.4	37.4444	37.8462	20.2	21.6667	20.3846
1314	17.5556		Vesicles 0.25 um	1	1	0	500044383	15		Vesicles 0.25 um	2	1	0	500044383		0.0548851	Vesicles 0.25 um	17.5556	1					15	1						37.5	37.6364	18.2	17.5	15.0455	20.4
1314	25.7778		Vesicles 0.25 um	1	1	0	500044386	15		Vesicles 0.25 um	2	1	0	500044386		0.767891	Vesicles 0.25 um					25.7778	1					15	1		37.7429	37.7778	44.2727	30.2	20.3333	20.4545
1314	20.4545		Vesicles 0.25 um	1	1	8	500044411	15		Vesicles 0.25 um	2	1	8	500044411		0.717355	Vesicles 0.25 um					20.4545	1					15	1		38	37.9	80	16.5455	23.3	20.5
1315	25.8		Vesicles 0.25 um	1	1	13	500043425	15		Vesicles 0.25 um	2	1	13	500043425		0.208405	Vesicles 0.25 um	25.8	1					15	1						38.2	38.0909	29.375	16.5	20.2727	20.625
1316	16.3333		Vesicles 0.25 um	1	1	18	500046966	15		Vesicles 0.25 um	2	1	18	500046966		0.985414	Vesicles 0.25 um					16.3333	1					15	1		39.1818	38.1111	23.25	14.3636	20.7778	20.6667
1317	21.3		Vesicles 0.25 um	1	1	0	500042097	15		Vesicles 0.25 um	2	1	0	500042097		0.0516229	Vesicles 0.25 um	21.3	1					15	1						39.7273	38.2	59.6364	26.7727	15.9	21
1317	35.3333		Vesicles 0.25 um	1	1	9	500042134	15		Vesicles 0.25 um	2	1	9	500042134		0.25655	Vesicles 0.25 um	35.3333	1					15	1						39.8333	38.5833	33	17.8333	35	21
1304	37.6364		Vesicles 0.25 um	1	1	0	500039162	15.0455		Vesicles 0.25 um	2	1	0	500039162		0.165275	Vesicles 0.25 um	37.6364	1					15.0455	1						39.9333	38.625	60.3333	39.6667	20.625	21.1111
1309	35.3333		Vesicles 0.25 um	1	1	2	500040123	15.0833		Vesicles 0.25 um	2	1	2	500040123		0.266218	Vesicles 0.25 um	35.3333	1					15.0833	1						40.2857	38.75	48	26.4286	18.75	21.2727
1314	7.2381		Vesicles 0.25 um	1	1	9	500044419	15.0952		Vesicles 0.25 um	2	1	9	500044419		0.164231	Vesicles 0.25 um	7.2381	1					15.0952	1						40.2857	38.8182	52.8	29.1143	15.5455	21.3
1308	39.3333		Vesicles 0.25 um	1	1	10	500041259	15.1111		Vesicles 0.25 um	2	1	10	500041259		0.655704	Vesicles 0.25 um			39.3333	1					15.1111	1				40.4	38.9091	38.6667	12.7	20	21.3333
1311	34.6667		Vesicles 0.25 um	1	1	5	500039703	15.1111		Vesicles 0.25 um	2	1	5	500039703		0.799618	Vesicles 0.25 um					34.6667	1					15.1111	1		40.5484	39	63.8	33.1936	28.6667	21.5
1315	52.5833		Vesicles 0.25 um	1	1	2	500043391	15.1667		Vesicles 0.25 um	2	1	2	500043391		0.0717814	Vesicles 0.25 um	52.5833	1					15.1667	1						40.8333	39.3333	27.375	17.1667	15.1111	21.5625
1304	33.6		Vesicles 0.25 um	1	1	4	500039180	15.2		Vesicles 0.25 um	2	1	4	500039180		0.271184	Vesicles 0.25 um	33.6	1					15.2	1						40.9	39.5	60.5	27.9	30.1	21.6
1311	31.5		Vesicles 0.25 um	1	1	0	500039678	15.2		Vesicles 0.25 um	2	1	0	500039678		0.954129	Vesicles 0.25 um					31.5	1					15.2	1		41.1667	39.5714	39.6667	20.3333	18.7143	21.6667
1311	31.1		Vesicles 0.25 um	1	1	15	500039762	15.2		Vesicles 0.25 um	2	1	15	500039762		0.196064	Vesicles 0.25 um	31.1	1					15.2	1						41.2	39.7	36.5833	18.2	16.4	21.75
1309	34		Vesicles 0.25 um	1	1	1	500040116	15.2222		Vesicles 0.25 um	2	1	1	500040116		0.15936	Vesicles 0.25 um	34	1					15.2222	1						41.4167	39.76	78.1111	14.1667	23.2	21.8889
1317	23.3846		Vesicles 0.25 um	1	1	9	500042135	15.2308		Vesicles 0.25 um	2	1	9	500042135		0.804541	Vesicles 0.25 um					23.3846	1					15.2308	1		41.5	40.1111	58.1538	20.6667	16	22
1315	19		Vesicles 0.25 um	1	1	8	500043414	15.25		Vesicles 0.25 um	2	1	8	500043414		0.68225	Vesicles 0.25 um					19	1					15.25	1		41.5556	40.4167	46.7778	16.4444	17.5	22.2222
1309	31.7273		Vesicles 0.25 um	1	1	7	500040159	15.2727		Vesicles 0.25 um	2	1	7	500040159		0.196469	Vesicles 0.25 um	31.7273	1					15.2727	1						41.6	40.5	21.8182	9.7	13.1	22.3636
1315	7.28571		Vesicles 0.25 um	1	1	4	500043396	15.2857		Vesicles 0.25 um	2	1	4	500043396		0.703008	Vesicles 0.25 um					7.28571	1					15.2857	1		42.4167	40.5	8.70588	17.75	26.25	22.549
1311	52.4167		Vesicles 0.25 um	1	1	14	500039752	15.3333		Vesicles 0.25 um	2	1	14	500039752		0.899901	Vesicles 0.25 um					52.4167	1					15.3333	1		42.4444	40.5556	40.5714	18.5556	17.2222	22.7143
1309	26.5455		Vesicles 0.25 um	1	1	10	500040178	15.3636		Vesicles 0.25 um	2	1	10	500040178		0.583229	Vesicles 0.25 um			26.5455	1					15.3636	1				42.8333	40.7333	16.4444	25.6667	28.9333	22.7778
1304	18.1		Vesicles 0.25 um	1	1	12	500039221	15.4		Vesicles 0.25 um	2	1	12	500039221		0.0795825	Vesicles 0.25 um	18.1	1					15.4	1						43	40.8	33.4	19.0909	27.6	22.8
1309	57.6		Vesicles 0.25 um	1	1	15	500040220	15.4		Vesicles 0.25 um	2	1	15	500040220		0.127899	Vesicles 0.25 um	57.6	1					15.4	1						43.4167	40.9	60.0833	15.8333	18.9	22.8333
1315	26.1		Vesicles 0.25 um	1	1	6	500043404	15.4		Vesicles 0.25 um	2	1	6	500043404		0.930267	Vesicles 0.25 um					26.1	1					15.4	1		43.4545	41.1	16.5714	14.6364	18	22.9048
1316	21		Vesicles 0.25 um	1	1	18	500046964	15.4		Vesicles 0.25 um	2	1	18	500046964		0.277405	Vesicles 0.25 um	21	1					15.4	1						43.5556	41.25	26	19.7778	25.5	23
1304	32.8889		Vesicles 0.25 um	1	1	9	500039211	15.4444		Vesicles 0.25 um	2	1	9	500039211		0.859463	Vesicles 0.25 um					32.8889	1					15.4444	1		43.6364	41.5455	28.7778	14.3636	21.3636	23
1308	55.7		Vesicles 0.25 um	1	1	7	500041231	15.5		Vesicles 0.25 um	2	1	7	500041231		0.279421	Vesicles 0.25 um	55.7	1					15.5	1						43.6364	41.8333	45.8	27.8182	18	23.1
1308	50.5		Vesicles 0.25 um	1	1	12	500041272	15.5		Vesicles 0.25 um	2	1	12	500041272		0.387814	Vesicles 0.25 um			50.5	1					15.5	1				43.7586	41.9	23.7143	28.9655	16.9	23.1071
1314	19.3		Vesicles 0.25 um	1	1	2	500044387	15.5		Vesicles 0.25 um	2	1	2	500044387		0.78838	Vesicles 0.25 um					19.3	1					15.5	1		43.8333	42	19	24.5	17	23.1613
1315	7.66667		Vesicles 0.25 um	1	1	3	500043395	15.5		Vesicles 0.25 um	2	1	3	500043395		0.594185	Vesicles 0.25 um			7.66667	1					15.5	1				44.4167	42.2727	30.7241	20	24	23.1724
1315	16.125		Vesicles 0.25 um	1	1	6	500043399	15.5		Vesicles 0.25 um	2	1	6	500043399		0.337398	Vesicles 0.25 um			16.125	1					15.5	1				44.4444	42.3333	33	18.2222	14.3333	23.25
1314	38.8182		Vesicles 0.25 um	1	1	14	500044444	15.5455		Vesicles 0.25 um	2	1	14	500044444		0.391062	Vesicles 0.25 um			38.8182	1					15.5455	1				44.5714	42.5455	43.8182	17.7143	14.3636	23.2727
1314	27.7778		Vesicles 0.25 um	1	1	5	500044397	15.5556		Vesicles 0.25 um	2	1	5	500044397		0.178291	Vesicles 0.25 um	27.7778	1					15.5556	1						44.6364	42.625	51.7692	20.8182	27.2188	23.4615
1304	10.8571		Vesicles 0.25 um	1	1	7	500039206	15.5714		Vesicles 0.25 um	2	1	7	500039206		0.354825	Vesicles 0.25 um			10.8571	1					15.5714	1				44.8	42.75	16.9	17.2	37.125	23.5
1309	12.3333		Vesicles 0.25 um	1	1	10	500040177	15.5833		Vesicles 0.25 um	2	1	10	500040177		0.62724	Vesicles 0.25 um			12.3333	1					15.5833	1				44.9	43	27.1481	18.2	18.8889	23.7037
1317	46.5833		Vesicles 0.25 um	1	1	20	500042167	15.5833		Vesicles 0.25 um	2	1	20	500042167		0.816734	Vesicles 0.25 um					46.5833	1					15.5833	1		45.5	43.1667	42.5	18.75	21.75	23.75
1309	36.7		Vesicles 0.25 um	1	1	10	500040179	15.6		Vesicles 0.25 um	2	1	10	500040179		0.322531	Vesicles 0.25 um	36.7	1					15.6	1						45.6667	43.3077	54.1111	14.4167	18.9231	23.7778
1314	30.8		Vesicles 0.25 um	1	1	10	500044422	15.6		Vesicles 0.25 um	2	1	10	500044422		0.909525	Vesicles 0.25 um					30.8	1					15.6	1		45.6667	43.4063	61.7143	23.75	28.25	23.8571
1314	26.6		Vesicles 0.25 um	1	1	12	500044437	15.6		Vesicles 0.25 um	2	1	12	500044437		0.200573	Vesicles 0.25 um	26.6	1					15.6	1						45.7059	43.5385	55.7143	24.4118	32.8462	23.8571
1317	26.5		Vesicles 0.25 um	1	1	14	500042149	15.6		Vesicles 0.25 um	2	1	14	500042149		0.856081	Vesicles 0.25 um					26.5	1					15.6	1		45.8	43.9048	45.4286	14.7	35.619	24.1429
1310	56.1		Vesicles 0.25 um	1	1	6	500041062	15.7		Vesicles 0.25 um	2	1	6	500041062		0.21594	Vesicles 0.25 um	56.1	1					15.7	1						46.2222	43.9167	25.6429	22.1111	13.5	24.5714
1310	43.3		Vesicles 0.25 um	1	1	7	500041077	15.7		Vesicles 0.25 um	2	1	7	500041077		0.318711	Vesicles 0.25 um	43.3	1					15.7	1						46.5833	43.9444	16.7273	15.5833	22.4444	24.7273
1310	8.2		Vesicles 0.25 um	1	1	9	500041082	15.7		Vesicles 0.25 um	2	1	9	500041082		0.567387	Vesicles 0.25 um			8.2	1					15.7	1				47.25	44.1667	49.6667	22.0833	25.3333	25
1314	31.1		Vesicles 0.25 um	1	1	7	500044403	15.7		Vesicles 0.25 um	2	1	7	500044403		0.488246	Vesicles 0.25 um			31.1	1					15.7	1				47.3	44.2222	34.3333	16.8	16	25.1667
1311	56.6667		Vesicles 0.25 um	1	1	12	500039733	15.7778		Vesicles 0.25 um	2	1	12	500039733		0.417266	Vesicles 0.25 um			56.6667	1					15.7778	1				47.375	45	32.4167	36.3438	22.6	25.3333
1308	32		Vesicles 0.25 um	1	1	3	500041207	15.8182		Vesicles 0.25 um	2	1	3	500041207		0.74935	Vesicles 0.25 um					32	1					15.8182	1		47.4167	45.2727	32.2	18.25	25.1364	25.6
1311	43.4167		Vesicles 0.25 um	1	1	3	500039686	15.8333		Vesicles 0.25 um	2	1	3	500039686		0.73555	Vesicles 0.25 um					43.4167	1					15.8333	1		47.5556	45.5	18.1667	16.2222	20.5	25.625
1314	18.25		Vesicles 0.25 um	1	1	0	500044385	15.8333		Vesicles 0.25 um	2	1	0	500044385		0.658257	Vesicles 0.25 um			18.25	1					15.8333	1				48.5556	45.6923	28.5556	16.6667	17.6154	25.6667
1314	50.4167		Vesicles 0.25 um	1	1	6	500044399	15.8333		Vesicles 0.25 um	2	1	6	500044399		0.589949	Vesicles 0.25 um			50.4167	1					15.8333	1				48.7143	45.7778	30.9231	20.4286	17.6667	25.7692
1317	30		Vesicles 0.25 um	1	1	12	500042147	15.8889		Vesicles 0.25 um	2	1	12	500042147		0.921969	Vesicles 0.25 um					30	1					15.8889	1		49.25	45.8235	33.75	22.75	31.0588	25.8333
1304	20.3		Vesicles 0.25 um	1	1	12	500039223	15.9		Vesicles 0.25 um	2	1	12	500039223		0.298373	Vesicles 0.25 um	20.3	1					15.9	1						49.25	45.8889	39.5789	24.25	13	25.9211
1308	38.2		Vesicles 0.25 um	1	1	9	500041244	15.9		Vesicles 0.25 um	2	1	9	500041244		0.00492075	Vesicles 0.25 um	38.2	1					15.9	1						49.5	46.3	6	18.8333	32.7	26
1314	28.6		Vesicles 0.25 um	1	1	8	500044415	15.9		Vesicles 0.25 um	2	1	8	500044415		0.703396	Vesicles 0.25 um					28.6	1					15.9	1		49.7692	46.75	41.8333	21.6154	24.5	26.1667
1314	17.6		Vesicles 0.25 um	1	1	12	500044435	15.9		Vesicles 0.25 um	2	1	12	500044435		0.133767	Vesicles 0.25 um	17.6	1					15.9	1						49.8	46.8	12.1622	13.3	22.4	26.2973
1304	52.2727		Vesicles 0.25 um	1	1	20	500039264	15.9091		Vesicles 0.25 um	2	1	20	500039264		0.804557	Vesicles 0.25 um					52.2727	1					15.9091	1		50	46.9	48.5714	20.6667	30.4	26.8571
1310	14.9091		Vesicles 0.25 um	1	1	1	500041030	15.9091		Vesicles 0.25 um	2	1	1	500041030		0.198865	Vesicles 0.25 um	14.9091	1					15.9091	1						50.5	46.9167	15.4118	15.5	28.8333	27
1304	22.8182		Vesicles 0.25 um	1	1	3	500039170	16		Vesicles 0.25 um	2	1	3	500039170		0.103604	Vesicles 0.25 um	22.8182	1					16	1						50.7	47	32.5833	16	29.5	27.6667
1304	44.2222		Vesicles 0.25 um	1	1	5	500039190	16		Vesicles 0.25 um	2	1	5	500039190		0.960614	Vesicles 0.25 um					44.2222	1					16	1		50.9643	47.1429	42.1333	30.5714	29.7143	27.8
1304	34		Vesicles 0.25 um	1	1	19	500039255	16		Vesicles 0.25 um	2	1	19	500039255		0.219968	Vesicles 0.25 um	34	1					16	1						51.3103	48.3636	37.7941	29.8276	22.4545	27.9118
1308	40.1111		Vesicles 0.25 um	1	1	2	500041203	16		Vesicles 0.25 um	2	1	2	500041203		0.0357305	Vesicles 0.25 um	40.1111	1					16	1						51.7273	48.8889	33.625	26.4545	21.8889	28.2083
1315	50.7		Vesicles 0.25 um	1	1	8	500043417	16		Vesicles 0.25 um	2	1	8	500043417		0.772749	Vesicles 0.25 um					50.7	1					16	1		52.5556	49.25	26.6111	19.3333	21	28.4444
1315	41.4444		Vesicles 0.25 um	1	1	13	500043424	16		Vesicles 0.25 um	2	1	13	500043424		0.677737	Vesicles 0.25 um					41.4444	1					16	1		52.9	49.4	15.4	13.5	17.8	28.56
1315	24		Vesicles 0.25 um	1	1	15	500043433	16		Vesicles 0.25 um	2	1	15	500043433		0.267063	Vesicles 0.25 um	24	1					16	1						52.9167	49.9	51.9655	17.25	25.5	29.2069
1316	15.5161		Vesicles 0.25 um	1	1	8	500046933	16		Vesicles 0.25 um	2	1	8	500046933		0.258783	Vesicles 0.25 um	15.5161	1					16	1						53	50.2222	83.75	40.25	18.4444	29.25
1317	35		Vesicles 0.25 um	1	1	7	500042116	16		Vesicles 0.25 um	2	1	7	500042116		0.713526	Vesicles 0.25 um					35	1					16	1		53.4286	50.4444	29	25.1429	17.3333	29.6667
1317	40.1		Vesicles 0.25 um	1	1	7	500042117	16		Vesicles 0.25 um	2	1	7	500042117		0.0345927	Vesicles 0.25 um	40.1	1					16	1						53.6667	50.5	27.9231	19	18.3	30.6154
1315	44.9167		Vesicles 0.25 um	1	1	13	500043428	16.0833		Vesicles 0.25 um	2	1	13	500043428		0.853731	Vesicles 0.25 um					44.9167	1					16.0833	1		54.125	50.5	24.65	34.75	19.7	30.7
1315	24.2727		Vesicles 0.25 um	1	1	15	500043431	16.0909		Vesicles 0.25 um	2	1	15	500043431		0.874794	Vesicles 0.25 um					24.2727	1					16.0909	1		55	51	49.125	20.4444	24.8	30.75
1308	47.6		Vesicles 0.25 um	1	1	7	500041233	16.1		Vesicles 0.25 um	2	1	7	500041233		0.601386	Vesicles 0.25 um			47.6	1					16.1	1				55.5833	51.3333	74.4286	20.1667	20.5	31.619
1308	57.3		Vesicles 0.25 um	1	1	10	500041254	16.2		Vesicles 0.25 um	2	1	10	500041254		0.188604	Vesicles 0.25 um	57.3	1					16.2	1						56	51.4167	35.16	22.9167	22.6667	31.96
1310	6.3		Vesicles 0.25 um	1	1	9	500041084	16.2		Vesicles 0.25 um	2	1	9	500041084		0.0629588	Vesicles 0.25 um	6.3	1					16.2	1						56	51.5	4.59091	23.9167	28.1	31.9773
1311	35.1		Vesicles 0.25 um	1	1	3	500039692	16.2		Vesicles 0.25 um	2	1	3	500039692		0.0371327	Vesicles 0.25 um	35.1	1					16.2	1						56.5	51.6	69.7778	43.9	17	32.8611
1315	39.1		Vesicles 0.25 um	1	1	8	500043415	16.2		Vesicles 0.25 um	2	1	8	500043415		0.630158	Vesicles 0.25 um			39.1	1					16.2	1				56.6667	52.4167	9.44444	15.7778	15.3333	32.8889
1311	47.5556		Vesicles 0.25 um	1	1	10	500039720	16.2222		Vesicles 0.25 um	2	1	10	500039720		0.100288	Vesicles 0.25 um	47.5556	1					16.2222	1						57.2308	52.5484	45.6429	24.4615	31.5806	33.2857
1308	39.3333		Vesicles 0.25 um	1	1	2	500041200	16.25		Vesicles 0.25 um	2	1	2	500041200		0.237669	Vesicles 0.25 um	39.3333	1					16.25	1						57.6	52.6364	33.8286	15.4	22.9091	33.5429
1316	19.7273		Vesicles 0.25 um	1	1	1	500046911	16.3636		Vesicles 0.25 um	2	1	1	500046911		0.679756	Vesicles 0.25 um					19.7273	1					16.3636	1		57.6786	52.8462	52.8333	36.3214	13.2308	34
1304	10.0645		Vesicles 0.25 um	1	1	17	500039247	16.3871		Vesicles 0.25 um	2	1	17	500039247		0.897906	Vesicles 0.25 um					10.0645	1					16.3871	1		58	53.1111	41.6154	32.6667	14	34.2564
1304	74.7		Vesicles 0.25 um	1	1	3	500039178	16.4		Vesicles 0.25 um	2	1	3	500039178		0.87474	Vesicles 0.25 um					74.7	1					16.4	1		58.3	53.7143	84.5	16.4	29.5714	34.6364
1310	20.6		Vesicles 0.25 um	1	1	0	500041029	16.4		Vesicles 0.25 um	2	1	0	500041029		0.862267	Vesicles 0.25 um					20.6	1					16.4	1		58.5714	54.2727	62.3019	19.7143	14.7273	35.6415
1310	58.3		Vesicles 0.25 um	1	1	6	500041067	16.4		Vesicles 0.25 um	2	1	6	500041067		0.728751	Vesicles 0.25 um					58.3	1					16.4	1		59.4	54.7273	9.92105	21.2	18.6364	37.5526
1311	39.7		Vesicles 0.25 um	1	1	10	500039723	16.4		Vesicles 0.25 um	2	1	10	500039723		0.586647	Vesicles 0.25 um			39.7	1					16.4	1				60	55.3	64.4783	17.4	18.5	38.3043
1317	25.4		Vesicles 0.25 um	1	1	23	500042175	16.4		Vesicles 0.25 um	2	1	23	500042175		0.554005	Vesicles 0.25 um			25.4	1					16.4	1				60.625	55.4444	61.0645	23.25	20.2222	38.5806
1304	16.1667		Vesicles 0.25 um	1	1	10	500039216	16.4167		Vesicles 0.25 um	2	1	10	500039216		0.846849	Vesicles 0.25 um					16.1667	1					16.4167	1		61	55.641	51.6286	20.5	41.6154	39.7429
1304	17.3333		Vesicles 0.25 um	1	1	12	500039227	16.4444		Vesicles 0.25 um	2	1	12	500039227		0.0960694	Vesicles 0.25 um	17.3333	1					16.4444	1						61.2941	55.7	43.3621	28.8824	23.3	40.2759
1309	41.5556		Vesicles 0.25 um	1	1	12	500040192	16.4444		Vesicles 0.25 um	2	1	12	500040192		0.45005	Vesicles 0.25 um			41.5556	1					16.4444	1				62	56	29.1143	17.8333	17.3	41.2571
1310	73.4444		Vesicles 0.25 um	1	1	12	500041093	16.4444		Vesicles 0.25 um	2	1	12	500041093		0.718119	Vesicles 0.25 um					73.4444	1					16.4444	1		62.2069	56.6	58.2857	37.069	14	41.5714
1309	41.9091		Vesicles 0.25 um	1	1	9	500040166	16.4545		Vesicles 0.25 um	2	1	9	500040166		0.232063	Vesicles 0.25 um	41.9091	1					16.4545	1						62.8	57.7692	38	20.6	30.3077	42.7778
1317	37.0385		Vesicles 0.25 um	1	1	20	500042165	16.4615		Vesicles 0.25 um	2	1	20	500042165		0.444431	Vesicles 0.25 um			37.0385	1					16.4615	1				63	57.8	46.4545	33.5	18.1	45.7273
1308	36.625		Vesicles 0.25 um	1	1	3	500041206	16.5		Vesicles 0.25 um	2	1	3	500041206		0.396803	Vesicles 0.25 um			36.625	1					16.5	1				65.2222	58	39.0833	27.4444	21.5	52.4167
1309	39.9167		Vesicles 0.25 um	1	1	9	500040169	16.5		Vesicles 0.25 um	2	1	9	500040169		0.453685	Vesicles 0.25 um			39.9167	1					16.5	1
1315	14.5		Vesicles 0.25 um	1	1	6	500043402	16.5		Vesicles 0.25 um	2	1	6	500043402		0.0358046	Vesicles 0.25 um	14.5	1					16.5	1
1316	30.8		Vesicles 0.25 um	1	1	12	500046942	16.5		Vesicles 0.25 um	2	1	12	500046942		0.634621	Vesicles 0.25 um			30.8	1					16.5	1
1317	38.2		Vesicles 0.25 um	1	1	2	500042099	16.5		Vesicles 0.25 um	2	1	2	500042099		0.444079	Vesicles 0.25 um			38.2	1					16.5	1
1314	30.6364		Vesicles 0.25 um	1	1	10	500044424	16.5455		Vesicles 0.25 um	2	1	10	500044424		0.186469	Vesicles 0.25 um	30.6364	1					16.5455	1
1317	38		Vesicles 0.25 um	1	1	7	500042115	16.5455		Vesicles 0.25 um	2	1	7	500042115		0.190248	Vesicles 0.25 um	38	1					16.5455	1
1310	28.5833		Vesicles 0.25 um	1	1	1	500041036	16.5833		Vesicles 0.25 um	2	1	1	500041036		0.550819	Vesicles 0.25 um			28.5833	1					16.5833	1
1309	23		Vesicles 0.25 um	1	1	9	500040173	16.6		Vesicles 0.25 um	2	1	9	500040173		0.123424	Vesicles 0.25 um	23	1					16.6	1
1311	23.9		Vesicles 0.25 um	1	1	5	500039700	16.6		Vesicles 0.25 um	2	1	5	500039700		0.31223	Vesicles 0.25 um	23.9	1					16.6	1
1311	33.75		Vesicles 0.25 um	1	1	12	500039738	16.625		Vesicles 0.25 um	2	1	12	500039738		0.793866	Vesicles 0.25 um					33.75	1					16.625	1
1315	12.7857		Vesicles 0.25 um	1	1	7	500043412	16.6429		Vesicles 0.25 um	2	1	7	500043412		0.0177517	Vesicles 0.25 um	12.7857	1					16.6429	1
1308	48.5556		Vesicles 0.25 um	1	1	10	500041253	16.6667		Vesicles 0.25 um	2	1	10	500041253		0.557762	Vesicles 0.25 um			48.5556	1					16.6667	1
1309	38.4		Vesicles 0.25 um	1	1	12	500040194	16.7		Vesicles 0.25 um	2	1	12	500040194		0.283409	Vesicles 0.25 um	38.4	1					16.7	1
1317	17.9		Vesicles 0.25 um	1	1	0	500042095	16.7		Vesicles 0.25 um	2	1	0	500042095		0.558213	Vesicles 0.25 um			17.9	1					16.7	1
1310	20.5833		Vesicles 0.25 um	1	1	4	500041043	16.75		Vesicles 0.25 um	2	1	4	500041043		0.503673	Vesicles 0.25 um			20.5833	1					16.75	1
1304	47.3		Vesicles 0.25 um	1	1	6	500039200	16.8		Vesicles 0.25 um	2	1	6	500039200		0.0118736	Vesicles 0.25 um	47.3	1					16.8	1
1309	70.8		Vesicles 0.25 um	1	1	11	500040189	16.8		Vesicles 0.25 um	2	1	11	500040189		0.656324	Vesicles 0.25 um			70.8	1					16.8	1
1314	20		Vesicles 0.25 um	1	1	8	500044416	16.8		Vesicles 0.25 um	2	1	8	500044416		0.0891958	Vesicles 0.25 um	20	1					16.8	1
1317	5		Vesicles 0.25 um	1	1	2	500042106	16.8214		Vesicles 0.25 um	2	1	2	500042106		0.507521	Vesicles 0.25 um			5	1					16.8214	1
1304	23.9167		Vesicles 0.25 um	1	1	3	500039175	16.8333		Vesicles 0.25 um	2	1	3	500039175		0.25109	Vesicles 0.25 um	23.9167	1					16.8333	1
1308	27.75		Vesicles 0.25 um	1	1	8	500041235	16.8333		Vesicles 0.25 um	2	1	8	500041235		0.708112	Vesicles 0.25 um					27.75	1					16.8333	1
1314	35.6667		Vesicles 0.25 um	1	1	7	500044404	16.8333		Vesicles 0.25 um	2	1	7	500044404		0.410267	Vesicles 0.25 um			35.6667	1					16.8333	1
1308	29		Vesicles 0.25 um	1	1	11	500041264	16.8462		Vesicles 0.25 um	2	1	11	500041264		0.515099	Vesicles 0.25 um			29	1					16.8462	1
1317	2.28571		Vesicles 0.25 um	1	1	24	500042180	16.8571		Vesicles 0.25 um	2	1	24	500042180		0.926372	Vesicles 0.25 um					2.28571	1					16.8571	1
1310	41.9		Vesicles 0.25 um	1	1	6	500041066	16.9		Vesicles 0.25 um	2	1	6	500041066		0.582884	Vesicles 0.25 um			41.9	1					16.9	1
1317	37.5		Vesicles 0.25 um	1	1	2	500042102	16.9		Vesicles 0.25 um	2	1	2	500042102		0.137666	Vesicles 0.25 um	37.5	1					16.9	1
1308	64.4615		Vesicles 0.25 um	1	1	3	500041213	16.9231		Vesicles 0.25 um	2	1	3	500041213		0.454038	Vesicles 0.25 um			64.4615	1					16.9231	1
1304	35.4		Vesicles 0.25 um	1	1	3	500039171	17		Vesicles 0.25 um	2	1	3	500039171		0.983648	Vesicles 0.25 um					35.4	1					17	1
1304	70.1		Vesicles 0.25 um	1	1	4	500039181	17		Vesicles 0.25 um	2	1	4	500039181		0.690605	Vesicles 0.25 um					70.1	1					17	1
1309	17.9		Vesicles 0.25 um	1	1	8	500040165	17		Vesicles 0.25 um	2	1	8	500040165		0.787728	Vesicles 0.25 um					17.9	1					17	1
1311	36.6667		Vesicles 0.25 um	1	1	7	500039709	17		Vesicles 0.25 um	2	1	7	500039709		0.182697	Vesicles 0.25 um	36.6667	1					17	1
1314	42		Vesicles 0.25 um	1	1	10	500044429	17		Vesicles 0.25 um	2	1	10	500044429		0.398958	Vesicles 0.25 um			42	1					17	1
1316	51.6		Vesicles 0.25 um	1	1	12	500046944	17		Vesicles 0.25 um	2	1	12	500046944		0.778948	Vesicles 0.25 um					51.6	1					17	1
1308	23.2222		Vesicles 0.25 um	1	1	12	500041267	17.1111		Vesicles 0.25 um	2	1	12	500041267		0.437979	Vesicles 0.25 um			23.2222	1					17.1111	1
1314	31		Vesicles 0.25 um	1	1	10	500044421	17.1429		Vesicles 0.25 um	2	1	10	500044421		0.407939	Vesicles 0.25 um			31	1					17.1429	1
1304	62.7692		Vesicles 0.25 um	1	1	20	500039260	17.1538		Vesicles 0.25 um	2	1	20	500039260		0.0992815	Vesicles 0.25 um	62.7692	1					17.1538	1
1308	14.6154		Vesicles 0.25 um	1	1	10	500041247	17.1538		Vesicles 0.25 um	2	1	10	500041247		0.862311	Vesicles 0.25 um					14.6154	1					17.1538	1
1309	40.8333		Vesicles 0.25 um	1	1	13	500040202	17.1667		Vesicles 0.25 um	2	1	13	500040202		0.405639	Vesicles 0.25 um			40.8333	1					17.1667	1
1314	22.3		Vesicles 0.25 um	1	1	2	500044388	17.2		Vesicles 0.25 um	2	1	2	500044388		0.488944	Vesicles 0.25 um			22.3	1					17.2	1
1314	41.2		Vesicles 0.25 um	1	1	7	500044402	17.2		Vesicles 0.25 um	2	1	7	500044402		0.0519493	Vesicles 0.25 um	41.2	1					17.2	1
1317	44.8		Vesicles 0.25 um	1	1	19	500042161	17.2		Vesicles 0.25 um	2	1	19	500042161		0.920004	Vesicles 0.25 um					44.8	1					17.2	1
1311	40.5556		Vesicles 0.25 um	1	1	1	500039681	17.2222		Vesicles 0.25 um	2	1	1	500039681		0.955103	Vesicles 0.25 um					40.5556	1					17.2222	1
1316	52.9167		Vesicles 0.25 um	1	1	16	500046963	17.25		Vesicles 0.25 um	2	1	16	500046963		0.613143	Vesicles 0.25 um			52.9167	1					17.25	1
1304	56		Vesicles 0.25 um	1	1	20	500039263	17.3		Vesicles 0.25 um	2	1	20	500039263		0.832973	Vesicles 0.25 um					56	1					17.3	1
1308	48.4		Vesicles 0.25 um	1	1	7	500041232	17.3		Vesicles 0.25 um	2	1	7	500041232		0.85671	Vesicles 0.25 um					48.4	1					17.3	1
1311	48.4		Vesicles 0.25 um	1	1	12	500039736	17.3		Vesicles 0.25 um	2	1	12	500039736		0.0963432	Vesicles 0.25 um	48.4	1					17.3	1
1315	11.1		Vesicles 0.25 um	1	1	7	500043413	17.3		Vesicles 0.25 um	2	1	7	500043413		0.295709	Vesicles 0.25 um	11.1	1					17.3	1
1308	52		Vesicles 0.25 um	1	1	12	500041283	17.3333		Vesicles 0.25 um	2	1	12	500041283		0.256898	Vesicles 0.25 um	52	1					17.3333	1
1309	71		Vesicles 0.25 um	1	1	2	500040126	17.3333		Vesicles 0.25 um	2	1	2	500040126		0.153144	Vesicles 0.25 um	71	1					17.3333	1
1314	50.4444		Vesicles 0.25 um	1	1	10	500044427	17.3333		Vesicles 0.25 um	2	1	10	500044427		0.549709	Vesicles 0.25 um			50.4444	1					17.3333	1
1314	60		Vesicles 0.25 um	1	1	14	500044443	17.4		Vesicles 0.25 um	2	1	14	500044443		0.919328	Vesicles 0.25 um					60	1					17.4	1
1309	26.3333		Vesicles 0.25 um	1	1	4	500040151	17.4167		Vesicles 0.25 um	2	1	4	500040151		0.620344	Vesicles 0.25 um			26.3333	1					17.4167	1
1309	66.4545		Vesicles 0.25 um	1	1	11	500040187	17.4545		Vesicles 0.25 um	2	1	11	500040187		0.283048	Vesicles 0.25 um	66.4545	1					17.4545	1
1311	37.5		Vesicles 0.25 um	1	1	15	500039761	17.5		Vesicles 0.25 um	2	1	15	500039761		0.578063	Vesicles 0.25 um			37.5	1					17.5	1
1316	15.3		Vesicles 0.25 um	1	1	13	500046948	17.5		Vesicles 0.25 um	2	1	13	500046948		0.404012	Vesicles 0.25 um			15.3	1					17.5	1
1317	40.4167		Vesicles 0.25 um	1	1	4	500042112	17.5		Vesicles 0.25 um	2	1	4	500042112		0.519393	Vesicles 0.25 um			40.4167	1					17.5	1
1309	35.6364		Vesicles 0.25 um	1	1	2	500040125	17.5455		Vesicles 0.25 um	2	1	2	500040125		0.94939	Vesicles 0.25 um					35.6364	1					17.5455	1
1308	50.8889		Vesicles 0.25 um	1	1	3	500041211	17.5556		Vesicles 0.25 um	2	1	3	500041211		0.284119	Vesicles 0.25 um	50.8889	1					17.5556	1
1309	45.6923		Vesicles 0.25 um	1	1	5	500040154	17.6154		Vesicles 0.25 um	2	1	5	500040154		0.789829	Vesicles 0.25 um					45.6923	1					17.6154	1
1310	33.1111		Vesicles 0.25 um	1	1	7	500041068	17.6667		Vesicles 0.25 um	2	1	7	500041068		0.542444	Vesicles 0.25 um			33.1111	1					17.6667	1
1311	45.7778		Vesicles 0.25 um	1	1	14	500039746	17.6667		Vesicles 0.25 um	2	1	14	500039746		0.127335	Vesicles 0.25 um	45.7778	1					17.6667	1
1304	24.6818		Vesicles 0.25 um	1	1	17	500039242	17.6818		Vesicles 0.25 um	2	1	17	500039242		0.268282	Vesicles 0.25 um	24.6818	1					17.6818	1
1304	32.7		Vesicles 0.25 um	1	1	9	500039210	17.7		Vesicles 0.25 um	2	1	9	500039210		0.917483	Vesicles 0.25 um					32.7	1					17.7	1
1309	28.3		Vesicles 0.25 um	1	1	2	500040134	17.7		Vesicles 0.25 um	2	1	2	500040134		0.185189	Vesicles 0.25 um	28.3	1					17.7	1
1311	44.5714		Vesicles 0.25 um	1	1	10	500039722	17.7143		Vesicles 0.25 um	2	1	10	500039722		0.38228	Vesicles 0.25 um			44.5714	1					17.7143	1
1308	42.4167		Vesicles 0.25 um	1	1	10	500041261	17.75		Vesicles 0.25 um	2	1	10	500041261		0.540299	Vesicles 0.25 um			42.4167	1					17.75	1
1309	59.2222		Vesicles 0.25 um	1	1	0	500040105	17.7778		Vesicles 0.25 um	2	1	0	500040105		0.582018	Vesicles 0.25 um			59.2222	1					17.7778	1
1309	29.2222		Vesicles 0.25 um	1	1	7	500040157	17.7778		Vesicles 0.25 um	2	1	7	500040157		0.0852821	Vesicles 0.25 um	29.2222	1					17.7778	1
1317	31.6667		Vesicles 0.25 um	1	1	4	500042109	17.7778		Vesicles 0.25 um	2	1	4	500042109		0.232842	Vesicles 0.25 um	31.6667	1					17.7778	1
1317	49.4		Vesicles 0.25 um	1	1	20	500042168	17.8		Vesicles 0.25 um	2	1	20	500042168		0.394606	Vesicles 0.25 um			49.4	1					17.8	1
1309	23.4545		Vesicles 0.25 um	1	1	9	500040175	17.8182		Vesicles 0.25 um	2	1	9	500040175		0.00336693	Vesicles 0.25 um	23.4545	1					17.8182	1
1308	39.8333		Vesicles 0.25 um	1	1	6	500041227	17.8333		Vesicles 0.25 um	2	1	6	500041227		0.960106	Vesicles 0.25 um					39.8333	1					17.8333	1
1308	62		Vesicles 0.25 um	1	1	10	500041249	17.8333		Vesicles 0.25 um	2	1	10	500041249		0.266719	Vesicles 0.25 um	62	1					17.8333	1
1316	23.5455		Vesicles 0.25 um	1	1	1	500046910	17.9091		Vesicles 0.25 um	2	1	1	500046910		0.276394	Vesicles 0.25 um	23.5455	1					17.9091	1
1309	25.3		Vesicles 0.25 um	1	1	4	500040149	18		Vesicles 0.25 um	2	1	4	500040149		0.616523	Vesicles 0.25 um			25.3	1					18	1
1309	41.1		Vesicles 0.25 um	1	1	8	500040164	18		Vesicles 0.25 um	2	1	8	500040164		0.490124	Vesicles 0.25 um			41.1	1					18	1
1309	41.8333		Vesicles 0.25 um	1	1	13	500040211	18		Vesicles 0.25 um	2	1	13	500040211		0.969901	Vesicles 0.25 um					41.8333	1					18	1
1311	35.25		Vesicles 0.25 um	1	1	9	500039717	18		Vesicles 0.25 um	2	1	9	500039717		0.383743	Vesicles 0.25 um			35.25	1					18	1
1314	45.3333		Vesicles 0.25 um	1	1	7	500044405	18		Vesicles 0.25 um	2	1	7	500044405		0.887622	Vesicles 0.25 um					45.3333	1					18	1
1311	17.8333		Vesicles 0.25 um	1	1	10	500039727	18.0833		Vesicles 0.25 um	2	1	10	500039727		0.879224	Vesicles 0.25 um					17.8333	1					18.0833	1
1311	51.0909		Vesicles 0.25 um	1	1	4	500039698	18.0909		Vesicles 0.25 um	2	1	4	500039698		0.00111271	Vesicles 0.25 um	51.0909	1					18.0909	1
1311	65.3636		Vesicles 0.25 um	1	1	12	500039737	18.0909		Vesicles 0.25 um	2	1	12	500039737		0.63686	Vesicles 0.25 um			65.3636	1					18.0909	1
1309	24.5		Vesicles 0.25 um	1	1	13	500040201	18.1		Vesicles 0.25 um	2	1	13	500040201		0.0133039	Vesicles 0.25 um	24.5	1					18.1	1
1310	69.9		Vesicles 0.25 um	1	1	12	500041097	18.1		Vesicles 0.25 um	2	1	12	500041097		0.865835	Vesicles 0.25 um					69.9	1					18.1	1
1317	57.8		Vesicles 0.25 um	1	1	20	500042169	18.1		Vesicles 0.25 um	2	1	20	500042169		0.649401	Vesicles 0.25 um			57.8	1					18.1	1
1309	22.625		Vesicles 0.25 um	1	1	4	500040146	18.125		Vesicles 0.25 um	2	1	4	500040146		0.324998	Vesicles 0.25 um	22.625	1					18.125	1
1304	14.6364		Vesicles 0.25 um	1	1	17	500039244	18.1364		Vesicles 0.25 um	2	1	17	500039244		0.799787	Vesicles 0.25 um					14.6364	1					18.1364	1
1317	23.1429		Vesicles 0.25 um	1	1	16	500042154	18.1786		Vesicles 0.25 um	2	1	16	500042154		0.932302	Vesicles 0.25 um					23.1429	1					18.1786	1
1311	35.8182		Vesicles 0.25 um	1	1	14	500039744	18.1818		Vesicles 0.25 um	2	1	14	500039744		0.744273	Vesicles 0.25 um					35.8182	1					18.1818	1
1316	71.9		Vesicles 0.25 um	1	1	14	500046954	18.2		Vesicles 0.25 um	2	1	14	500046954		0.735312	Vesicles 0.25 um					71.9	1					18.2	1
1316	41.2		Vesicles 0.25 um	1	1	16	500046960	18.2		Vesicles 0.25 um	2	1	16	500046960		0.907863	Vesicles 0.25 um					41.2	1					18.2	1
1317	44.9		Vesicles 0.25 um	1	1	2	500042098	18.2		Vesicles 0.25 um	2	1	2	500042098		0.875537	Vesicles 0.25 um					44.9	1					18.2	1
1317	44.4444		Vesicles 0.25 um	1	1	14	500042148	18.2222		Vesicles 0.25 um	2	1	14	500042148		0.335888	Vesicles 0.25 um			44.4444	1					18.2222	1
1311	47.4167		Vesicles 0.25 um	1	1	12	500039734	18.25		Vesicles 0.25 um	2	1	12	500039734		0.166892	Vesicles 0.25 um	47.4167	1					18.25	1
1317	29.8333		Vesicles 0.25 um	1	1	2	500042101	18.25		Vesicles 0.25 um	2	1	2	500042101		0.686169	Vesicles 0.25 um					29.8333	1					18.25	1
1311	50.5		Vesicles 0.25 um	1	1	1	500039680	18.3		Vesicles 0.25 um	2	1	1	500039680		0.327835	Vesicles 0.25 um	50.5	1					18.3	1
1311	23.1		Vesicles 0.25 um	1	1	5	500039701	18.3		Vesicles 0.25 um	2	1	5	500039701		0.427692	Vesicles 0.25 um			23.1	1					18.3	1
1304	42.1111		Vesicles 0.25 um	1	1	17	500039246	18.3333		Vesicles 0.25 um	2	1	17	500039246		0.64988	Vesicles 0.25 um			42.1111	1					18.3333	1
1314	10.5455		Vesicles 0.25 um	1	1	15	500044445	18.3636		Vesicles 0.25 um	2	1	15	500044445		0.48206	Vesicles 0.25 um			10.5455	1					18.3636	1
1310	26.5		Vesicles 0.25 um	1	1	1	500041032	18.375		Vesicles 0.25 um	2	1	1	500041032		0.236306	Vesicles 0.25 um	26.5	1					18.375	1
1311	33		Vesicles 0.25 um	1	1	4	500039693	18.375		Vesicles 0.25 um	2	1	4	500039693		0.866572	Vesicles 0.25 um					33	1					18.375	1
1304	52.7		Vesicles 0.25 um	1	1	1	500039165	18.4		Vesicles 0.25 um	2	1	1	500039165		0.0679218	Vesicles 0.25 um	52.7	1					18.4	1
1308	70.3333		Vesicles 0.25 um	1	1	12	500041282	18.4444		Vesicles 0.25 um	2	1	12	500041282		0.0126969	Vesicles 0.25 um	70.3333	1					18.4444	1
1317	50.2222		Vesicles 0.25 um	1	1	19	500042157	18.4444		Vesicles 0.25 um	2	1	19	500042157		0.759599	Vesicles 0.25 um					50.2222	1					18.4444	1
1317	45.8889		Vesicles 0.25 um	1	1	20	500042171	18.4444		Vesicles 0.25 um	2	1	20	500042171		0.63122	Vesicles 0.25 um			45.8889	1					18.4444	1
1304	40.5		Vesicles 0.25 um	1	1	3	500039173	18.5		Vesicles 0.25 um	2	1	3	500039173		0.75709	Vesicles 0.25 um					40.5	1					18.5	1
1310	28.8		Vesicles 0.25 um	1	1	7	500041069	18.5		Vesicles 0.25 um	2	1	7	500041069		0.679021	Vesicles 0.25 um					28.8	1					18.5	1
1316	55.3		Vesicles 0.25 um	1	1	14	500046955	18.5		Vesicles 0.25 um	2	1	14	500046955		0.16079	Vesicles 0.25 um	55.3	1					18.5	1
1310	27.4444		Vesicles 0.25 um	1	1	7	500041076	18.5556		Vesicles 0.25 um	2	1	7	500041076		0.103718	Vesicles 0.25 um	27.4444	1					18.5556	1
1310	42.4444		Vesicles 0.25 um	1	1	12	500041095	18.5556		Vesicles 0.25 um	2	1	12	500041095		0.427119	Vesicles 0.25 um			42.4444	1					18.5556	1
1309	27.75		Vesicles 0.25 um	1	1	1	500040111	18.625		Vesicles 0.25 um	2	1	1	500040111		0.182533	Vesicles 0.25 um	27.75	1					18.625	1
1315	19.625		Vesicles 0.25 um	1	1	6	500043400	18.625		Vesicles 0.25 um	2	1	6	500043400		0.385269	Vesicles 0.25 um			19.625	1					18.625	1
1309	54.7273		Vesicles 0.25 um	1	1	15	500040219	18.6364		Vesicles 0.25 um	2	1	15	500040219		0.598518	Vesicles 0.25 um			54.7273	1					18.6364	1
1311	34.8889		Vesicles 0.25 um	1	1	8	500039712	18.6667		Vesicles 0.25 um	2	1	8	500039712		0.597781	Vesicles 0.25 um			34.8889	1					18.6667	1
1314	34.7727		Vesicles 0.25 um	1	1	7	500044401	18.6818		Vesicles 0.25 um	2	1	7	500044401		0.32984	Vesicles 0.25 um	34.7727	1					18.6818	1
1316	39.5714		Vesicles 0.25 um	1	1	12	500046946	18.7143		Vesicles 0.25 um	2	1	12	500046946		0.545033	Vesicles 0.25 um			39.5714	1					18.7143	1
1314	34.7273		Vesicles 0.25 um	1	1	10	500044430	18.7273		Vesicles 0.25 um	2	1	10	500044430		0.882383	Vesicles 0.25 um					34.7273	1					18.7273	1
1309	45.5		Vesicles 0.25 um	1	1	2	500040121	18.75		Vesicles 0.25 um	2	1	2	500040121		0.210599	Vesicles 0.25 um	45.5	1					18.75	1
1309	28.5833		Vesicles 0.25 um	1	1	13	500040199	18.75		Vesicles 0.25 um	2	1	13	500040199		0.485508	Vesicles 0.25 um			28.5833	1					18.75	1
1310	38.75		Vesicles 0.25 um	1	1	4	500041045	18.75		Vesicles 0.25 um	2	1	4	500041045		0.85127	Vesicles 0.25 um					38.75	1					18.75	1
1309	42.3		Vesicles 0.25 um	1	1	13	500040196	18.8		Vesicles 0.25 um	2	1	13	500040196		0.00327848	Vesicles 0.25 um	42.3	1					18.8	1
1317	20.6364		Vesicles 0.25 um	1	1	2	500042103	18.8182		Vesicles 0.25 um	2	1	2	500042103		0.0801078	Vesicles 0.25 um	20.6364	1					18.8182	1
1304	49.5		Vesicles 0.25 um	1	1	20	500039268	18.8333		Vesicles 0.25 um	2	1	20	500039268		0.144587	Vesicles 0.25 um	49.5	1					18.8333	1
1316	48		Vesicles 0.25 um	1	1	4	500046921	18.8333		Vesicles 0.25 um	2	1	4	500046921		0.147846	Vesicles 0.25 um	48	1					18.8333	1
1310	45.7143		Vesicles 0.25 um	1	1	10	500041087	18.8571		Vesicles 0.25 um	2	1	10	500041087		0.125401	Vesicles 0.25 um	45.7143	1					18.8571	1
1316	22.4286		Vesicles 0.25 um	1	1	18	500046970	18.8571		Vesicles 0.25 um	2	1	18	500046970		0.419511	Vesicles 0.25 um			22.4286	1					18.8571	1
1311	43		Vesicles 0.25 um	1	1	14	500039747	18.8889		Vesicles 0.25 um	2	1	14	500039747		0.890443	Vesicles 0.25 um					43	1					18.8889	1
1311	40.9		Vesicles 0.25 um	1	1	3	500039689	18.9		Vesicles 0.25 um	2	1	3	500039689		0.191442	Vesicles 0.25 um	40.9	1					18.9	1
1304	23.0909		Vesicles 0.25 um	1	1	19	500039257	18.9091		Vesicles 0.25 um	2	1	19	500039257		0.584858	Vesicles 0.25 um			23.0909	1					18.9091	1
1309	38		Vesicles 0.25 um	1	1	9	500040167	18.9167		Vesicles 0.25 um	2	1	9	500040167		0.285061	Vesicles 0.25 um	38	1					18.9167	1
1315	24.6667		Vesicles 0.25 um	1	1	2	500043392	18.9167		Vesicles 0.25 um	2	1	2	500043392		0.318759	Vesicles 0.25 um	24.6667	1					18.9167	1
1310	43.3077		Vesicles 0.25 um	1	1	7	500041073	18.9231		Vesicles 0.25 um	2	1	7	500041073		0.446507	Vesicles 0.25 um			43.3077	1					18.9231	1
1304	53.6667		Vesicles 0.25 um	1	1	13	500039232	19		Vesicles 0.25 um	2	1	13	500039232		0.720844	Vesicles 0.25 um					53.6667	1					19	1
1308	34.3636		Vesicles 0.25 um	1	1	6	500041224	19		Vesicles 0.25 um	2	1	6	500041224		0.199066	Vesicles 0.25 um	34.3636	1					19	1
1310	78		Vesicles 0.25 um	1	1	12	500041100	19		Vesicles 0.25 um	2	1	12	500041100		0.0327381	Vesicles 0.25 um	78	1					19	1
1317	51.5		Vesicles 0.25 um	1	1	19	500042160	19.0833		Vesicles 0.25 um	2	1	19	500042160		0.693055	Vesicles 0.25 um					51.5	1					19.0833	1
1315	43		Vesicles 0.25 um	1	1	12	500043421	19.0909		Vesicles 0.25 um	2	1	12	500043421		0.589716	Vesicles 0.25 um			43	1					19.0909	1
1314	41.2222		Vesicles 0.25 um	1	1	10	500044420	19.1111		Vesicles 0.25 um	2	1	10	500044420		0.907756	Vesicles 0.25 um					41.2222	1					19.1111	1
1308	34.1667		Vesicles 0.25 um	1	1	3	500041208	19.1667		Vesicles 0.25 um	2	1	3	500041208		0.951817	Vesicles 0.25 um					34.1667	1					19.1667	1
1311	26.0909		Vesicles 0.25 um	1	1	8	500039714	19.1818		Vesicles 0.25 um	2	1	8	500039714		0.167586	Vesicles 0.25 um	26.0909	1					19.1818	1
1308	58.8		Vesicles 0.25 um	1	1	2	500041202	19.2		Vesicles 0.25 um	2	1	2	500041202		0.39567	Vesicles 0.25 um			58.8	1					19.2	1
1311	26.1		Vesicles 0.25 um	1	1	8	500039713	19.2		Vesicles 0.25 um	2	1	8	500039713		0.656519	Vesicles 0.25 um			26.1	1					19.2	1
1311	30		Vesicles 0.25 um	1	1	14	500039748	19.2857		Vesicles 0.25 um	2	1	14	500039748		0.982766	Vesicles 0.25 um					30	1					19.2857	1
1310	62.9		Vesicles 0.25 um	1	1	10	500041089	19.3		Vesicles 0.25 um	2	1	10	500041089		0.522635	Vesicles 0.25 um			62.9	1					19.3	1
1308	64.6667		Vesicles 0.25 um	1	1	5	500041220	19.3333		Vesicles 0.25 um	2	1	5	500041220		0.468083	Vesicles 0.25 um			64.6667	1					19.3333	1
1309	52.5556		Vesicles 0.25 um	1	1	1	500040118	19.3333		Vesicles 0.25 um	2	1	1	500040118		0.26519	Vesicles 0.25 um	52.5556	1					19.3333	1
1309	61.75		Vesicles 0.25 um	1	1	2	500040129	19.375		Vesicles 0.25 um	2	1	2	500040129		0.507607	Vesicles 0.25 um			61.75	1					19.375	1
1311	78.1538		Vesicles 0.25 um	1	1	14	500039745	19.3846		Vesicles 0.25 um	2	1	14	500039745		0.375874	Vesicles 0.25 um			78.1538	1					19.3846	1
1304	49.6667		Vesicles 0.25 um	1	1	13	500039231	19.4444		Vesicles 0.25 um	2	1	13	500039231		0.074245	Vesicles 0.25 um	49.6667	1					19.4444	1
1309	25.2		Vesicles 0.25 um	1	1	3	500040140	19.5		Vesicles 0.25 um	2	1	3	500040140		0.387688	Vesicles 0.25 um			25.2	1					19.5	1
1310	70.9		Vesicles 0.25 um	1	1	12	500041098	19.5		Vesicles 0.25 um	2	1	12	500041098		0.556586	Vesicles 0.25 um			70.9	1					19.5	1
1308	67.0909		Vesicles 0.25 um	1	1	12	500041276	19.5455		Vesicles 0.25 um	2	1	12	500041276		0.892781	Vesicles 0.25 um					67.0909	1					19.5455	1
1316	25.8571		Vesicles 0.25 um	1	1	6	500046928	19.5714		Vesicles 0.25 um	2	1	6	500046928		0.576069	Vesicles 0.25 um			25.8571	1					19.5714	1
1308	60.25		Vesicles 0.25 um	1	1	12	500041278	19.5833		Vesicles 0.25 um	2	1	12	500041278		0.55583	Vesicles 0.25 um			60.25	1					19.5833	1
1314	34.7		Vesicles 0.25 um	1	1	12	500044436	19.6		Vesicles 0.25 um	2	1	12	500044436		0.911775	Vesicles 0.25 um					34.7	1					19.6	1
1316	79.7		Vesicles 0.25 um	1	1	14	500046953	19.6		Vesicles 0.25 um	2	1	14	500046953		0.827713	Vesicles 0.25 um					79.7	1					19.6	1
1309	52.25		Vesicles 0.25 um	1	1	8	500040161	19.625		Vesicles 0.25 um	2	1	8	500040161		0.642717	Vesicles 0.25 um			52.25	1					19.625	1
1309	24.1538		Vesicles 0.25 um	1	1	13	500040214	19.6538		Vesicles 0.25 um	2	1	13	500040214		0.160185	Vesicles 0.25 um	24.1538	1					19.6538	1
1304	72.6		Vesicles 0.25 um	1	1	20	500039262	19.7		Vesicles 0.25 um	2	1	20	500039262		0.408105	Vesicles 0.25 um			72.6	1					19.7	1
1304	52.2		Vesicles 0.25 um	1	1	20	500039265	19.7		Vesicles 0.25 um	2	1	20	500039265		0.643984	Vesicles 0.25 um			52.2	1					19.7	1
1311	50.5		Vesicles 0.25 um	1	1	3	500039690	19.7		Vesicles 0.25 um	2	1	3	500039690		0.0075238	Vesicles 0.25 um	50.5	1					19.7	1
1310	78.1429		Vesicles 0.25 um	1	1	4	500041046	19.7143		Vesicles 0.25 um	2	1	4	500041046		0.135668	Vesicles 0.25 um	78.1429	1					19.7143	1
1310	58.5714		Vesicles 0.25 um	1	1	10	500041088	19.7143		Vesicles 0.25 um	2	1	10	500041088		0.414721	Vesicles 0.25 um			58.5714	1					19.7143	1
1308	75.3333		Vesicles 0.25 um	1	1	5	500041222	19.75		Vesicles 0.25 um	2	1	5	500041222		0.265743	Vesicles 0.25 um	75.3333	1					19.75	1
1316	13.619		Vesicles 0.25 um	1	1	13	500046951	19.7619		Vesicles 0.25 um	2	1	13	500046951		0.099544	Vesicles 0.25 um	13.619	1					19.7619	1
1311	43.5556		Vesicles 0.25 um	1	1	3	500039687	19.7778		Vesicles 0.25 um	2	1	3	500039687		0.556823	Vesicles 0.25 um			43.5556	1					19.7778	1
1304	24.8333		Vesicles 0.25 um	1	1	12	500039225	19.8333		Vesicles 0.25 um	2	1	12	500039225		0.322383	Vesicles 0.25 um	24.8333	1					19.8333	1
1311	57.1429		Vesicles 0.25 um	1	1	4	500039695	19.8571		Vesicles 0.25 um	2	1	4	500039695		0.00846989	Vesicles 0.25 um	57.1429	1					19.8571	1
1310	21.7		Vesicles 0.25 um	1	1	7	500041071	19.9		Vesicles 0.25 um	2	1	7	500041071		0.536354	Vesicles 0.25 um			21.7	1					19.9	1
1314	25.5833		Vesicles 0.25 um	1	1	0	500044381	19.9167		Vesicles 0.25 um	2	1	0	500044381		0.521746	Vesicles 0.25 um			25.5833	1					19.9167	1
1308	38.9091		Vesicles 0.25 um	1	1	6	500041225	20		Vesicles 0.25 um	2	1	6	500041225		0.420238	Vesicles 0.25 um			38.9091	1					20	1
1308	61.5		Vesicles 0.25 um	1	1	12	500041270	20		Vesicles 0.25 um	2	1	12	500041270		0.0963363	Vesicles 0.25 um	61.5	1					20	1
1309	44.4167		Vesicles 0.25 um	1	1	1	500040113	20		Vesicles 0.25 um	2	1	1	500040113		0.566902	Vesicles 0.25 um			44.4167	1					20	1
1309	33.5385		Vesicles 0.25 um	1	1	14	500040217	20		Vesicles 0.25 um	2	1	14	500040217		0.0184635	Vesicles 0.25 um	33.5385	1					20	1
1314	30.7778		Vesicles 0.25 um	1	1	0	500044378	20		Vesicles 0.25 um	2	1	0	500044378		0.476289	Vesicles 0.25 um			30.7778	1					20	1
1317	34.875		Vesicles 0.25 um	1	1	20	500042164	20		Vesicles 0.25 um	2	1	20	500042164		0.422135	Vesicles 0.25 um			34.875	1					20	1
1316	22.5238		Vesicles 0.25 um	1	1	6	500046926	20.0476		Vesicles 0.25 um	2	1	6	500046926		0.292645	Vesicles 0.25 um	22.5238	1					20.0476	1
1304	27.1818		Vesicles 0.25 um	1	1	1	500039167	20.0909		Vesicles 0.25 um	2	1	1	500039167		0.074402	Vesicles 0.25 um	27.1818	1					20.0909	1
1310	75.1		Vesicles 0.25 um	1	1	12	500041094	20.1		Vesicles 0.25 um	2	1	12	500041094		0.923494	Vesicles 0.25 um					75.1	1					20.1	1
1314	19.6667		Vesicles 0.25 um	1	1	4	500044396	20.1111		Vesicles 0.25 um	2	1	4	500044396		0.179489	Vesicles 0.25 um	19.6667	1					20.1111	1
1309	39.375		Vesicles 0.25 um	1	1	15	500040218	20.125		Vesicles 0.25 um	2	1	15	500040218		0.765005	Vesicles 0.25 um					39.375	1					20.125	1
1309	37.7143		Vesicles 0.25 um	1	1	9	500040172	20.1429		Vesicles 0.25 um	2	1	9	500040172		0.201863	Vesicles 0.25 um	37.7143	1					20.1429	1
1304	55.5833		Vesicles 0.25 um	1	1	4	500039182	20.1667		Vesicles 0.25 um	2	1	4	500039182		0.456782	Vesicles 0.25 um			55.5833	1					20.1667	1
1310	25.8333		Vesicles 0.25 um	1	1	1	500041034	20.1667		Vesicles 0.25 um	2	1	1	500041034		0.408025	Vesicles 0.25 um			25.8333	1					20.1667	1
1309	26.3636		Vesicles 0.25 um	1	1	12	500040193	20.1818		Vesicles 0.25 um	2	1	12	500040193		0.537761	Vesicles 0.25 um			26.3636	1					20.1818	1
1311	37.4		Vesicles 0.25 um	1	1	4	500039696	20.2		Vesicles 0.25 um	2	1	4	500039696		0.265797	Vesicles 0.25 um	37.4	1					20.2	1
1315	14.5		Vesicles 0.25 um	1	1	6	500043398	20.2		Vesicles 0.25 um	2	1	6	500043398		0.316262	Vesicles 0.25 um	14.5	1					20.2	1
1317	55.4444		Vesicles 0.25 um	1	1	20	500042172	20.2222		Vesicles 0.25 um	2	1	20	500042172		0.781665	Vesicles 0.25 um					55.4444	1					20.2222	1
1304	80.1818		Vesicles 0.25 um	1	1	6	500039194	20.2727		Vesicles 0.25 um	2	1	6	500039194		0.921005	Vesicles 0.25 um					80.1818	1					20.2727	1
1309	38.0909		Vesicles 0.25 um	1	1	3	500040138	20.2727		Vesicles 0.25 um	2	1	3	500040138		0.861138	Vesicles 0.25 um					38.0909	1					20.2727	1
1310	49.4545		Vesicles 0.25 um	1	1	10	500041090	20.2727		Vesicles 0.25 um	2	1	10	500041090		0.869752	Vesicles 0.25 um					49.4545	1					20.2727	1
1309	41.1667		Vesicles 0.25 um	1	1	1	500040109	20.3333		Vesicles 0.25 um	2	1	1	500040109		0.781354	Vesicles 0.25 um					41.1667	1					20.3333	1
1311	37.7778		Vesicles 0.25 um	1	1	12	500039735	20.3333		Vesicles 0.25 um	2	1	12	500039735		0.263896	Vesicles 0.25 um	37.7778	1					20.3333	1
1314	16.9091		Vesicles 0.25 um	1	1	7	500044406	20.3636		Vesicles 0.25 um	2	1	7	500044406		0.845099	Vesicles 0.25 um					16.9091	1					20.3636	1
1309	37.8462		Vesicles 0.25 um	1	1	1	500040120	20.3846		Vesicles 0.25 um	2	1	1	500040120		0.145628	Vesicles 0.25 um	37.8462	1					20.3846	1
1309	18.2		Vesicles 0.25 um	1	1	2	500040127	20.4		Vesicles 0.25 um	2	1	2	500040127		0.288372	Vesicles 0.25 um	18.2	1					20.4	1
1304	48.7143		Vesicles 0.25 um	1	1	13	500039229	20.4286		Vesicles 0.25 um	2	1	13	500039229		0.289974	Vesicles 0.25 um	48.7143	1					20.4286	1
1308	55		Vesicles 0.25 um	1	1	12	500041277	20.4444		Vesicles 0.25 um	2	1	12	500041277		0.574625	Vesicles 0.25 um			55	1					20.4444	1
1311	44.2727		Vesicles 0.25 um	1	1	0	500039679	20.4545		Vesicles 0.25 um	2	1	0	500039679		0.541783	Vesicles 0.25 um			44.2727	1					20.4545	1
1316	27		Vesicles 0.25 um	1	1	4	500046922	20.4545		Vesicles 0.25 um	2	1	4	500046922		0.68045	Vesicles 0.25 um					27	1					20.4545	1
1304	28.6154		Vesicles 0.25 um	1	1	17	500039241	20.4615		Vesicles 0.25 um	2	1	17	500039241		0.894481	Vesicles 0.25 um					28.6154	1					20.4615	1
1304	61		Vesicles 0.25 um	1	1	0	500039163	20.5		Vesicles 0.25 um	2	1	0	500039163		0.496429	Vesicles 0.25 um			61	1					20.5	1
1308	80		Vesicles 0.25 um	1	1	10	500041251	20.5		Vesicles 0.25 um	2	1	10	500041251		0.473791	Vesicles 0.25 um			80	1					20.5	1
1309	51.3333		Vesicles 0.25 um	1	1	0	500040102	20.5		Vesicles 0.25 um	2	1	0	500040102		0.446686	Vesicles 0.25 um			51.3333	1					20.5	1
1314	5		Vesicles 0.25 um	1	1	11	500044433	20.5		Vesicles 0.25 um	2	1	11	500044433		0.575808	Vesicles 0.25 um			5	1					20.5	1
1314	45.5		Vesicles 0.25 um	1	1	12	500044434	20.5		Vesicles 0.25 um	2	1	12	500044434		0.924832	Vesicles 0.25 um					45.5	1					20.5	1
1308	71.0909		Vesicles 0.25 um	1	1	10	500041255	20.5455		Vesicles 0.25 um	2	1	10	500041255		0.282564	Vesicles 0.25 um	71.0909	1					20.5455	1
1309	62.8		Vesicles 0.25 um	1	1	13	500040204	20.6		Vesicles 0.25 um	2	1	13	500040204		0.780462	Vesicles 0.25 um					62.8	1					20.6	1
1308	29.375		Vesicles 0.25 um	1	1	2	500041201	20.625		Vesicles 0.25 um	2	1	2	500041201		0.0559822	Vesicles 0.25 um	29.375	1					20.625	1
1308	38.625		Vesicles 0.25 um	1	1	12	500041279	20.625		Vesicles 0.25 um	2	1	12	500041279		0.280462	Vesicles 0.25 um	38.625	1					20.625	1
1315	23.7143		Vesicles 0.25 um	1	1	15	500043432	20.6429		Vesicles 0.25 um	2	1	15	500043432		0.0163406	Vesicles 0.25 um	23.7143	1					20.6429	1
1308	50		Vesicles 0.25 um	1	1	12	500041271	20.6667		Vesicles 0.25 um	2	1	12	500041271		0.335113	Vesicles 0.25 um			50	1					20.6667	1
1314	41.5		Vesicles 0.25 um	1	1	10	500044423	20.6667		Vesicles 0.25 um	2	1	10	500044423		0.882734	Vesicles 0.25 um					41.5	1					20.6667	1
1317	23.25		Vesicles 0.25 um	1	1	4	500042108	20.6667		Vesicles 0.25 um	2	1	4	500042108		0.777955	Vesicles 0.25 um					23.25	1					20.6667	1
1314	25.4286		Vesicles 0.25 um	1	1	8	500044413	20.7143		Vesicles 0.25 um	2	1	8	500044413		0.487662	Vesicles 0.25 um			25.4286	1					20.7143	1
1315	28.5357		Vesicles 0.25 um	1	1	7	500043411	20.7143		Vesicles 0.25 um	2	1	7	500043411		0.821159	Vesicles 0.25 um					28.5357	1					20.7143	1
1315	38.1111		Vesicles 0.25 um	1	1	6	500043401	20.7778		Vesicles 0.25 um	2	1	6	500043401		0.453357	Vesicles 0.25 um			38.1111	1					20.7778	1
1311	5.2		Vesicles 0.25 um	1	1	15	500039758	20.8		Vesicles 0.25 um	2	1	15	500039758		0.334233	Vesicles 0.25 um			5.2	1					20.8	1
1308	44.6364		Vesicles 0.25 um	1	1	8	500041239	20.8182		Vesicles 0.25 um	2	1	8	500041239		0.412977	Vesicles 0.25 um			44.6364	1					20.8182	1
1309	35.75		Vesicles 0.25 um	1	1	2	500040122	20.8333		Vesicles 0.25 um	2	1	2	500040122		0.269653	Vesicles 0.25 um	35.75	1					20.8333	1
1310	70.1429		Vesicles 0.25 um	1	1	12	500041099	20.8571		Vesicles 0.25 um	2	1	12	500041099		0.924796	Vesicles 0.25 um					70.1429	1					20.8571	1
1304	34.3333		Vesicles 0.25 um	1	1	3	500039172	21		Vesicles 0.25 um	2	1	3	500039172		0.129353	Vesicles 0.25 um	34.3333	1					21	1
1304	49.25		Vesicles 0.25 um	1	1	6	500039192	21		Vesicles 0.25 um	2	1	6	500039192		0.321119	Vesicles 0.25 um	49.25	1					21	1
1309	36.6		Vesicles 0.25 um	1	1	3	500040137	21		Vesicles 0.25 um	2	1	3	500040137		0.178691	Vesicles 0.25 um	36.6	1					21	1
1309	59.6364		Vesicles 0.25 um	1	1	3	500040141	21		Vesicles 0.25 um	2	1	3	500040141		0.807187	Vesicles 0.25 um					59.6364	1					21	1
1309	33		Vesicles 0.25 um	1	1	3	500040144	21		Vesicles 0.25 um	2	1	3	500040144		0.0582417	Vesicles 0.25 um	33	1					21	1
1309	60.3333		Vesicles 0.25 um	1	1	13	500040209	21.1111		Vesicles 0.25 um	2	1	13	500040209		0.52194	Vesicles 0.25 um			60.3333	1					21.1111	1
1310	30.2222		Vesicles 0.25 um	1	1	4	500041052	21.1111		Vesicles 0.25 um	2	1	4	500041052		0.0244388	Vesicles 0.25 um	30.2222	1					21.1111	1
1314	26.1111		Vesicles 0.25 um	1	1	4	500044395	21.1111		Vesicles 0.25 um	2	1	4	500044395		0.259128	Vesicles 0.25 um	26.1111	1					21.1111	1
1308	35.9091		Vesicles 0.25 um	1	1	12	500041285	21.1818		Vesicles 0.25 um	2	1	12	500041285		0.0218245	Vesicles 0.25 um	35.9091	1					21.1818	1
1304	59.4		Vesicles 0.25 um	1	1	4	500039185	21.2		Vesicles 0.25 um	2	1	4	500039185		0.178964	Vesicles 0.25 um	59.4	1					21.2	1
1309	48		Vesicles 0.25 um	1	1	1	500040114	21.2727		Vesicles 0.25 um	2	1	1	500040114		0.7382	Vesicles 0.25 um					48	1					21.2727	1
1304	52.8		Vesicles 0.25 um	1	1	20	500039266	21.3		Vesicles 0.25 um	2	1	20	500039266		0.17326	Vesicles 0.25 um	52.8	1					21.3	1
1309	24.3333		Vesicles 0.25 um	1	1	5	500040155	21.3333		Vesicles 0.25 um	2	1	5	500040155		0.307286	Vesicles 0.25 um	24.3333	1					21.3333	1
1311	20.4444		Vesicles 0.25 um	1	1	13	500039741	21.3333		Vesicles 0.25 um	2	1	13	500039741		0.0736072	Vesicles 0.25 um	20.4444	1					21.3333	1
1311	38.6667		Vesicles 0.25 um	1	1	14	500039753	21.3333		Vesicles 0.25 um	2	1	14	500039753		0.487226	Vesicles 0.25 um			38.6667	1					21.3333	1
1309	41.5455		Vesicles 0.25 um	1	1	3	500040139	21.3636		Vesicles 0.25 um	2	1	3	500040139		0.709806	Vesicles 0.25 um					41.5455	1					21.3636	1
1308	35.2		Vesicles 0.25 um	1	1	12	500041269	21.4		Vesicles 0.25 um	2	1	12	500041269		0.461031	Vesicles 0.25 um			35.2	1					21.4	1
1304	58		Vesicles 0.25 um	1	1	18	500039251	21.5		Vesicles 0.25 um	2	1	18	500039251		0.0922527	Vesicles 0.25 um	58	1					21.5	1
1314	63.8		Vesicles 0.25 um	1	1	10	500044425	21.5		Vesicles 0.25 um	2	1	10	500044425		0.15851	Vesicles 0.25 um	63.8	1					21.5	1
1317	27.375		Vesicles 0.25 um	1	1	16	500042155	21.5625		Vesicles 0.25 um	2	1	16	500042155		0.769324	Vesicles 0.25 um					27.375	1					21.5625	1
1304	60.5		Vesicles 0.25 um	1	1	1	500039166	21.6		Vesicles 0.25 um	2	1	1	500039166		0.921343	Vesicles 0.25 um					60.5	1					21.6	1
1314	49.7692		Vesicles 0.25 um	1	1	14	500044441	21.6154		Vesicles 0.25 um	2	1	14	500044441		0.63739	Vesicles 0.25 um			49.7692	1					21.6154	1
1309	37.4444		Vesicles 0.25 um	1	1	1	500040107	21.6667		Vesicles 0.25 um	2	1	1	500040107		0.0386335	Vesicles 0.25 um	37.4444	1					21.6667	1
1317	39.6667		Vesicles 0.25 um	1	1	12	500042146	21.6667		Vesicles 0.25 um	2	1	12	500042146		0.135941	Vesicles 0.25 um	39.6667	1					21.6667	1
1317	30.0909		Vesicles 0.25 um	1	1	7	500042121	21.7273		Vesicles 0.25 um	2	1	7	500042121		0.910605	Vesicles 0.25 um					30.0909	1					21.7273	1
1316	36.5833		Vesicles 0.25 um	1	1	12	500046947	21.75		Vesicles 0.25 um	2	1	12	500046947		0.123061	Vesicles 0.25 um	36.5833	1					21.75	1
1316	43.1667		Vesicles 0.25 um	1	1	16	500046961	21.75		Vesicles 0.25 um	2	1	16	500046961		0.496599	Vesicles 0.25 um			43.1667	1					21.75	1
1314	36.6		Vesicles 0.25 um	1	1	6	500044400	21.8		Vesicles 0.25 um	2	1	6	500044400		0.748088	Vesicles 0.25 um					36.6	1					21.8	1
1314	25.5714		Vesicles 0.25 um	1	1	0	500044384	21.8571		Vesicles 0.25 um	2	1	0	500044384		0.400908	Vesicles 0.25 um			25.5714	1					21.8571	1
1314	15.5		Vesicles 0.25 um	1	1	4	500044394	21.875		Vesicles 0.25 um	2	1	4	500044394		0.848787	Vesicles 0.25 um					15.5	1					21.875	1
1309	48.8889		Vesicles 0.25 um	1	1	3	500040142	21.8889		Vesicles 0.25 um	2	1	3	500040142		0.9018	Vesicles 0.25 um					48.8889	1					21.8889	1
1310	78.1111		Vesicles 0.25 um	1	1	12	500041092	21.8889		Vesicles 0.25 um	2	1	12	500041092		0.419553	Vesicles 0.25 um			78.1111	1					21.8889	1
1308	58.1538		Vesicles 0.25 um	1	1	5	500041223	22		Vesicles 0.25 um	2	1	5	500041223		0.421233	Vesicles 0.25 um			58.1538	1					22	1
1311	26.25		Vesicles 0.25 um	1	1	5	500039704	22		Vesicles 0.25 um	2	1	5	500039704		0.552951	Vesicles 0.25 um			26.25	1					22	1
1317	16.4615		Vesicles 0.25 um	1	1	18	500042156	22.0385		Vesicles 0.25 um	2	1	18	500042156		0.601158	Vesicles 0.25 um			16.4615	1					22.0385	1
1308	31		Vesicles 0.25 um	1	1	8	500041243	22.0769		Vesicles 0.25 um	2	1	8	500041243		0.154662	Vesicles 0.25 um	31	1					22.0769	1
1308	47.25		Vesicles 0.25 um	1	1	11	500041263	22.0833		Vesicles 0.25 um	2	1	11	500041263		0.169405	Vesicles 0.25 um	47.25	1					22.0833	1
1304	32.9091		Vesicles 0.25 um	1	1	18	500039253	22.0909		Vesicles 0.25 um	2	1	18	500039253		0.538223	Vesicles 0.25 um			32.9091	1					22.0909	1
1308	70.1818		Vesicles 0.25 um	1	1	12	500041275	22.0909		Vesicles 0.25 um	2	1	12	500041275		0.636976	Vesicles 0.25 um			70.1818	1					22.0909	1
1316	46.2222		Vesicles 0.25 um	1	1	4	500046920	22.1111		Vesicles 0.25 um	2	1	4	500046920		0.152184	Vesicles 0.25 um	46.2222	1					22.1111	1
1311	26.25		Vesicles 0.25 um	1	1	15	500039760	22.1667		Vesicles 0.25 um	2	1	15	500039760		0.559714	Vesicles 0.25 um			26.25	1					22.1667	1
1308	46.7778		Vesicles 0.25 um	1	1	12	500041280	22.2222		Vesicles 0.25 um	2	1	12	500041280		0.0308851	Vesicles 0.25 um	46.7778	1					22.2222	1
1316	18.6071		Vesicles 0.25 um	1	1	6	500046927	22.2857		Vesicles 0.25 um	2	1	6	500046927		0.545596	Vesicles 0.25 um			18.6071	1					22.2857	1
1304	66.3		Vesicles 0.25 um	1	1	6	500039196	22.3		Vesicles 0.25 um	2	1	6	500039196		0.850696	Vesicles 0.25 um					66.3	1					22.3	1
1308	20		Vesicles 0.25 um	1	1	0	500041197	22.3333		Vesicles 0.25 um	2	1	0	500041197		0.455767	Vesicles 0.25 um			20	1					22.3333	1
1304	30.5455		Vesicles 0.25 um	1	1	17	500039245	22.3636		Vesicles 0.25 um	2	1	17	500039245		0.789326	Vesicles 0.25 um					30.5455	1					22.3636	1
1308	21.8182		Vesicles 0.25 um	1	1	3	500041209	22.3636		Vesicles 0.25 um	2	1	3	500041209		0.319431	Vesicles 0.25 um	21.8182	1					22.3636	1
1315	36.8696		Vesicles 0.25 um	1	1	18	500043436	22.3913		Vesicles 0.25 um	2	1	18	500043436		0.310097	Vesicles 0.25 um	36.8696	1					22.3913	1
1308	46.8		Vesicles 0.25 um	1	1	12	500041284	22.4		Vesicles 0.25 um	2	1	12	500041284		0.9982	Vesicles 0.25 um					46.8	1					22.4	1
1309	43.9444		Vesicles 0.25 um	1	1	13	500040197	22.4444		Vesicles 0.25 um	2	1	13	500040197		0.799458	Vesicles 0.25 um					43.9444	1					22.4444	1
1308	48.3636		Vesicles 0.25 um	1	1	8	500041242	22.4545		Vesicles 0.25 um	2	1	8	500041242		0.715124	Vesicles 0.25 um					48.3636	1					22.4545	1
1314	18		Vesicles 0.25 um	1	1	9	500044418	22.5		Vesicles 0.25 um	2	1	9	500044418		0.715895	Vesicles 0.25 um					18	1					22.5	1
1314	8.70588		Vesicles 0.25 um	1	1	9	500044417	22.549		Vesicles 0.25 um	2	1	9	500044417		0.511159	Vesicles 0.25 um			8.70588	1					22.549	1
1308	22.1429		Vesicles 0.25 um	1	1	2	500041205	22.5714		Vesicles 0.25 um	2	1	2	500041205		0.126503	Vesicles 0.25 um	22.1429	1					22.5714	1
1309	45		Vesicles 0.25 um	1	1	1	500040115	22.6		Vesicles 0.25 um	2	1	1	500040115		0.191598	Vesicles 0.25 um	45	1					22.6	1
1310	30.0556		Vesicles 0.25 um	1	1	1	500041037	22.6111		Vesicles 0.25 um	2	1	1	500041037		0.956672	Vesicles 0.25 um					30.0556	1					22.6111	1
1310	51.4167		Vesicles 0.25 um	1	1	7	500041075	22.6667		Vesicles 0.25 um	2	1	7	500041075		0.174294	Vesicles 0.25 um	51.4167	1					22.6667	1
1317	40.5714		Vesicles 0.25 um	1	1	9	500042128	22.7143		Vesicles 0.25 um	2	1	9	500042128		0.00661609	Vesicles 0.25 um	40.5714	1					22.7143	1
1304	72.8333		Vesicles 0.25 um	1	1	4	500039183	22.75		Vesicles 0.25 um	2	1	4	500039183		0.665076	Vesicles 0.25 um			72.8333	1					22.75	1
1310	66.625		Vesicles 0.25 um	1	1	7	500041074	22.75		Vesicles 0.25 um	2	1	7	500041074		0.0688658	Vesicles 0.25 um	66.625	1					22.75	1
1317	49.25		Vesicles 0.25 um	1	1	4	500042110	22.75		Vesicles 0.25 um	2	1	4	500042110		0.455985	Vesicles 0.25 um			49.25	1					22.75	1
1310	16.4444		Vesicles 0.25 um	1	1	6	500041063	22.7778		Vesicles 0.25 um	2	1	6	500041063		0.157864	Vesicles 0.25 um	16.4444	1					22.7778	1
1317	33.4		Vesicles 0.25 um	1	1	7	500042124	22.8		Vesicles 0.25 um	2	1	7	500042124		0.557348	Vesicles 0.25 um			33.4	1					22.8	1
1304	60.0833		Vesicles 0.25 um	1	1	6	500039195	22.8333		Vesicles 0.25 um	2	1	6	500039195		0.702052	Vesicles 0.25 um					60.0833	1					22.8333	1
1308	70.8		Vesicles 0.25 um	1	1	12	500041281	22.9		Vesicles 0.25 um	2	1	12	500041281		0.781111	Vesicles 0.25 um					70.8	1					22.9	1
1304	16.5714		Vesicles 0.25 um	1	1	10	500039212	22.9048		Vesicles 0.25 um	2	1	10	500039212		0.347304	Vesicles 0.25 um			16.5714	1					22.9048	1
1317	52.6364		Vesicles 0.25 um	1	1	20	500042170	22.9091		Vesicles 0.25 um	2	1	20	500042170		0.968065	Vesicles 0.25 um					52.6364	1					22.9091	1
1304	56		Vesicles 0.25 um	1	1	4	500039187	22.9167		Vesicles 0.25 um	2	1	4	500039187		0.873102	Vesicles 0.25 um					56	1					22.9167	1
1304	83		Vesicles 0.25 um	1	1	3	500039176	23		Vesicles 0.25 um	2	1	3	500039176		0.968879	Vesicles 0.25 um					83	1					23	1
1304	26		Vesicles 0.25 um	1	1	12	500039222	23		Vesicles 0.25 um	2	1	12	500039222		0.169494	Vesicles 0.25 um	26	1					23	1
1309	28.7778		Vesicles 0.25 um	1	1	7	500040158	23		Vesicles 0.25 um	2	1	7	500040158		0.318442	Vesicles 0.25 um	28.7778	1					23	1
1317	27.8919		Vesicles 0.25 um	1	1	11	500042140	23		Vesicles 0.25 um	2	1	11	500042140		0.534018	Vesicles 0.25 um			27.8919	1					23	1
1311	36.2		Vesicles 0.25 um	1	1	11	500039730	23.05		Vesicles 0.25 um	2	1	11	500039730		0.159464	Vesicles 0.25 um	36.2	1					23.05	1
1309	45.8		Vesicles 0.25 um	1	1	1	500040119	23.1		Vesicles 0.25 um	2	1	1	500040119		0.995416	Vesicles 0.25 um					45.8	1					23.1	1
1311	16.4483		Vesicles 0.25 um	1	1	5	500039705	23.1034		Vesicles 0.25 um	2	1	5	500039705		0.134608	Vesicles 0.25 um	16.4483	1					23.1034	1
1304	23.7143		Vesicles 0.25 um	1	1	10	500039213	23.1071		Vesicles 0.25 um	2	1	10	500039213		0.16723	Vesicles 0.25 um	23.7143	1					23.1071	1
1317	19		Vesicles 0.25 um	1	1	2	500042107	23.1613		Vesicles 0.25 um	2	1	2	500042107		0.224976	Vesicles 0.25 um	19	1					23.1613	1
1314	30.7241		Vesicles 0.25 um	1	1	6	500044398	23.1724		Vesicles 0.25 um	2	1	6	500044398		0.516631	Vesicles 0.25 um			30.7241	1					23.1724	1
1309	39.76		Vesicles 0.25 um	1	1	12	500040191	23.2		Vesicles 0.25 um	2	1	12	500040191		0.727711	Vesicles 0.25 um					39.76	1					23.2	1
1311	24.1429		Vesicles 0.25 um	1	1	5	500039702	23.2381		Vesicles 0.25 um	2	1	5	500039702		0.664511	Vesicles 0.25 um			24.1429	1					23.2381	1
1308	60.625		Vesicles 0.25 um	1	1	10	500041260	23.25		Vesicles 0.25 um	2	1	10	500041260		0.826637	Vesicles 0.25 um					60.625	1					23.25	1
1311	33		Vesicles 0.25 um	1	1	14	500039754	23.25		Vesicles 0.25 um	2	1	14	500039754		0.675231	Vesicles 0.25 um					33	1					23.25	1
1309	43.8182		Vesicles 0.25 um	1	1	13	500040195	23.2727		Vesicles 0.25 um	2	1	13	500040195		0.235934	Vesicles 0.25 um	43.8182	1					23.2727	1
1311	11.9167		Vesicles 0.25 um	1	1	10	500039719	23.2917		Vesicles 0.25 um	2	1	10	500039719		0.921432	Vesicles 0.25 um					11.9167	1					23.2917	1
1314	14.4878		Vesicles 0.25 um	1	1	16	500044447	23.2927		Vesicles 0.25 um	2	1	16	500044447		0.0265756	Vesicles 0.25 um	14.4878	1					23.2927	1
1304	37.9		Vesicles 0.25 um	1	1	4	500039189	23.3		Vesicles 0.25 um	2	1	4	500039189		0.904584	Vesicles 0.25 um					37.9	1					23.3	1
1304	55.7		Vesicles 0.25 um	1	1	18	500039252	23.3		Vesicles 0.25 um	2	1	18	500039252		0.894715	Vesicles 0.25 um					55.7	1					23.3	1
1311	27		Vesicles 0.25 um	1	1	11	500039732	23.3		Vesicles 0.25 um	2	1	11	500039732		0.537721	Vesicles 0.25 um			27	1					23.3	1
1315	72.9375		Vesicles 0.25 um	1	1	18	500043435	23.375		Vesicles 0.25 um	2	1	18	500043435		0.0858678	Vesicles 0.25 um	72.9375	1					23.375	1
1314	22.0769		Vesicles 0.25 um	1	1	0	500044379	23.3846		Vesicles 0.25 um	2	1	0	500044379		0.422442	Vesicles 0.25 um			22.0769	1					23.3846	1
1309	51.7692		Vesicles 0.25 um	1	1	13	500040210	23.4615		Vesicles 0.25 um	2	1	13	500040210		0.862217	Vesicles 0.25 um					51.7692	1					23.4615	1
1314	16.9		Vesicles 0.25 um	1	1	12	500044438	23.5		Vesicles 0.25 um	2	1	12	500044438		0.381339	Vesicles 0.25 um			16.9	1					23.5	1
1309	33.1905		Vesicles 0.25 um	1	1	11	500040188	23.619		Vesicles 0.25 um	2	1	11	500040188		0.205032	Vesicles 0.25 um	33.1905	1					23.619	1
1316	28.0909		Vesicles 0.25 um	1	1	12	500046943	23.6364		Vesicles 0.25 um	2	1	12	500046943		0.714617	Vesicles 0.25 um					28.0909	1					23.6364	1
1316	27.1481		Vesicles 0.25 um	1	1	13	500046950	23.7037		Vesicles 0.25 um	2	1	13	500046950		0.368033	Vesicles 0.25 um			27.1481	1					23.7037	1
1310	42.5		Vesicles 0.25 um	1	1	4	500041049	23.75		Vesicles 0.25 um	2	1	4	500041049		0.244407	Vesicles 0.25 um	42.5	1					23.75	1
1317	45.6667		Vesicles 0.25 um	1	1	9	500042130	23.75		Vesicles 0.25 um	2	1	9	500042130		0.539986	Vesicles 0.25 um			45.6667	1					23.75	1
1309	54.1111		Vesicles 0.25 um	1	1	13	500040200	23.7778		Vesicles 0.25 um	2	1	13	500040200		0.4055	Vesicles 0.25 um			54.1111	1					23.7778	1
1310	69.1		Vesicles 0.25 um	1	1	5	500041059	23.8		Vesicles 0.25 um	2	1	5	500041059		0.883053	Vesicles 0.25 um					69.1	1					23.8	1
1304	61.7143		Vesicles 0.25 um	1	1	13	500039230	23.8571		Vesicles 0.25 um	2	1	13	500039230		0.377812	Vesicles 0.25 um			61.7143	1					23.8571	1
1310	55.7143		Vesicles 0.25 um	1	1	4	500041047	23.8571		Vesicles 0.25 um	2	1	4	500041047		0.994083	Vesicles 0.25 um					55.7143	1					23.8571	1
1309	30.3		Vesicles 0.25 um	1	1	1	500040108	23.9		Vesicles 0.25 um	2	1	1	500040108		0.303334	Vesicles 0.25 um	30.3	1					23.9	1
1309	56		Vesicles 0.25 um	1	1	2	500040128	23.9167		Vesicles 0.25 um	2	1	2	500040128		0.272323	Vesicles 0.25 um	56	1					23.9167	1
1309	42.2727		Vesicles 0.25 um	1	1	10	500040180	24		Vesicles 0.25 um	2	1	10	500040180		0.607068	Vesicles 0.25 um			42.2727	1					24	1
1310	45.4286		Vesicles 0.25 um	1	1	2	500041039	24.1429		Vesicles 0.25 um	2	1	2	500041039		0.421305	Vesicles 0.25 um			45.4286	1					24.1429	1
1315	31.7143		Vesicles 0.25 um	1	1	8	500043416	24.1429		Vesicles 0.25 um	2	1	8	500043416		0.818756	Vesicles 0.25 um					31.7143	1					24.1429	1
1304	32.5		Vesicles 0.25 um	1	1	9	500039208	24.1875		Vesicles 0.25 um	2	1	9	500039208		0.305207	Vesicles 0.25 um	32.5	1					24.1875	1
1308	34.5333		Vesicles 0.25 um	1	1	10	500041258	24.2		Vesicles 0.25 um	2	1	10	500041258		0.784058	Vesicles 0.25 um					34.5333	1					24.2	1
1309	49.25		Vesicles 0.25 um	1	1	8	500040162	24.25		Vesicles 0.25 um	2	1	8	500040162		0.0660411	Vesicles 0.25 um	49.25	1					24.25	1
1316	45.7059		Vesicles 0.25 um	1	1	5	500046924	24.4118		Vesicles 0.25 um	2	1	5	500046924		0.798036	Vesicles 0.25 um					45.7059	1					24.4118	1
1314	57.2308		Vesicles 0.25 um	1	1	8	500044412	24.4615		Vesicles 0.25 um	2	1	8	500044412		0.0569064	Vesicles 0.25 um	57.2308	1					24.4615	1
1309	46.75		Vesicles 0.25 um	1	1	0	500040103	24.5		Vesicles 0.25 um	2	1	0	500040103		0.888693	Vesicles 0.25 um					46.75	1					24.5	1
1315	12.4118		Vesicles 0.25 um	1	1	7	500043410	24.5		Vesicles 0.25 um	2	1	7	500043410		0.812729	Vesicles 0.25 um					12.4118	1					24.5	1
1315	43.8333		Vesicles 0.25 um	1	1	11	500043420	24.5		Vesicles 0.25 um	2	1	11	500043420		0.0939435	Vesicles 0.25 um	43.8333	1					24.5	1
1311	25.6429		Vesicles 0.25 um	1	1	7	500039707	24.5714		Vesicles 0.25 um	2	1	7	500039707		0.478623	Vesicles 0.25 um			25.6429	1					24.5714	1
1304	31		Vesicles 0.25 um	1	1	3	500039179	24.7273		Vesicles 0.25 um	2	1	3	500039179		0.15913	Vesicles 0.25 um	31	1					24.7273	1
1311	16.7273		Vesicles 0.25 um	1	1	10	500039725	24.7273		Vesicles 0.25 um	2	1	10	500039725		0.334413	Vesicles 0.25 um			16.7273	1					24.7273	1
1317	51		Vesicles 0.25 um	1	1	19	500042158	24.8		Vesicles 0.25 um	2	1	19	500042158		0.636905	Vesicles 0.25 um			51	1					24.8	1
1308	14.8214		Vesicles 0.25 um	1	1	11	500041265	24.8214		Vesicles 0.25 um	2	1	11	500041265		0.743083	Vesicles 0.25 um					14.8214	1					24.8214	1
1309	67.8182		Vesicles 0.25 um	1	1	15	500040221	24.9091		Vesicles 0.25 um	2	1	15	500040221		0.531255	Vesicles 0.25 um			67.8182	1					24.9091	1
1308	49.6667		Vesicles 0.25 um	1	1	12	500041274	25		Vesicles 0.25 um	2	1	12	500041274		0.604559	Vesicles 0.25 um			49.6667	1					25	1
1308	23.4615		Vesicles 0.25 um	1	1	4	500041216	25.0256		Vesicles 0.25 um	2	1	4	500041216		0.469056	Vesicles 0.25 um			23.4615	1					25.0256	1
1309	45.2727		Vesicles 0.25 um	1	1	13	500040203	25.1364		Vesicles 0.25 um	2	1	13	500040203		0.447272	Vesicles 0.25 um			45.2727	1					25.1364	1
1309	53.4286		Vesicles 0.25 um	1	1	13	500040205	25.1429		Vesicles 0.25 um	2	1	13	500040205		0.406454	Vesicles 0.25 um			53.4286	1					25.1429	1
1316	9.92105		Vesicles 0.25 um	1	1	8	500046931	25.1579		Vesicles 0.25 um	2	1	8	500046931		0.0583911	Vesicles 0.25 um	9.92105	1					25.1579	1
1309	34.3333		Vesicles 0.25 um	1	1	5	500040152	25.1667		Vesicles 0.25 um	2	1	5	500040152		0.216474	Vesicles 0.25 um	34.3333	1					25.1667	1
1310	70		Vesicles 0.25 um	1	1	10	500041091	25.2727		Vesicles 0.25 um	2	1	10	500041091		0.269803	Vesicles 0.25 um	70	1					25.2727	1
1309	21.7		Vesicles 0.25 um	1	1	4	500040145	25.3		Vesicles 0.25 um	2	1	4	500040145		0.940926	Vesicles 0.25 um					21.7	1					25.3	1
1308	32.4167		Vesicles 0.25 um	1	1	11	500041266	25.3333		Vesicles 0.25 um	2	1	11	500041266		0.0390704	Vesicles 0.25 um	32.4167	1					25.3333	1
1314	44.1667		Vesicles 0.25 um	1	1	8	500044414	25.3333		Vesicles 0.25 um	2	1	8	500044414		0.775855	Vesicles 0.25 um					44.1667	1					25.3333	1
1304	41.25		Vesicles 0.25 um	1	1	13	500039234	25.5		Vesicles 0.25 um	2	1	13	500039234		0.0414252	Vesicles 0.25 um	41.25	1					25.5	1
1309	49.9		Vesicles 0.25 um	1	1	14	500040215	25.5		Vesicles 0.25 um	2	1	14	500040215		0.43247	Vesicles 0.25 um			49.9	1					25.5	1
1304	32.2		Vesicles 0.25 um	1	1	13	500039236	25.6		Vesicles 0.25 um	2	1	13	500039236		0.318378	Vesicles 0.25 um	32.2	1					25.6	1
1317	18.1667		Vesicles 0.25 um	1	1	11	500042137	25.625		Vesicles 0.25 um	2	1	11	500042137		0.490708	Vesicles 0.25 um			18.1667	1					25.625	1
1304	42.8333		Vesicles 0.25 um	1	1	13	500039233	25.6667		Vesicles 0.25 um	2	1	13	500039233		0.171971	Vesicles 0.25 um	42.8333	1					25.6667	1
1309	28.5556		Vesicles 0.25 um	1	1	1	500040106	25.6667		Vesicles 0.25 um	2	1	1	500040106		0.841346	Vesicles 0.25 um					28.5556	1					25.6667	1
1311	30.9231		Vesicles 0.25 um	1	1	4	500039694	25.7692		Vesicles 0.25 um	2	1	4	500039694		0.647029	Vesicles 0.25 um			30.9231	1					25.7692	1
1304	33.75		Vesicles 0.25 um	1	1	3	500039169	25.8333		Vesicles 0.25 um	2	1	3	500039169		0.631148	Vesicles 0.25 um			33.75	1					25.8333	1
1314	19.8333		Vesicles 0.25 um	1	1	8	500044409	25.8333		Vesicles 0.25 um	2	1	8	500044409		0.643839	Vesicles 0.25 um			19.8333	1					25.8333	1
1310	18.8889		Vesicles 0.25 um	1	1	5	500041053	25.8889		Vesicles 0.25 um	2	1	5	500041053		0.566393	Vesicles 0.25 um			18.8889	1					25.8889	1
1317	39.5789		Vesicles 0.25 um	1	1	8	500042125	25.9211		Vesicles 0.25 um	2	1	8	500042125		0.550618	Vesicles 0.25 um			39.5789	1					25.9211	1
1315	6		Vesicles 0.25 um	1	1	3	500043393	26		Vesicles 0.25 um	2	1	3	500043393		0.0708783	Vesicles 0.25 um	6	1					26	1
1315	16.8889		Vesicles 0.25 um	1	1	14	500043429	26		Vesicles 0.25 um	2	1	14	500043429		0.378745	Vesicles 0.25 um			16.8889	1					26	1
1316	11.2857		Vesicles 0.25 um	1	1	16	500046958	26		Vesicles 0.25 um	2	1	16	500046958		0.134332	Vesicles 0.25 um	11.2857	1					26	1
1304	79		Vesicles 0.25 um	1	1	18	500039250	26.0909		Vesicles 0.25 um	2	1	18	500039250		0.670738	Vesicles 0.25 um					79	1					26.0909	1
1304	41.8333		Vesicles 0.25 um	1	1	9	500039209	26.1667		Vesicles 0.25 um	2	1	9	500039209		0.559874	Vesicles 0.25 um			41.8333	1					26.1667	1
1310	30.5		Vesicles 0.25 um	1	1	4	500041050	26.1667		Vesicles 0.25 um	2	1	4	500041050		0.733565	Vesicles 0.25 um					30.5	1					26.1667	1
1317	35.4		Vesicles 0.25 um	1	1	11	500042143	26.1667		Vesicles 0.25 um	2	1	11	500042143		0.277528	Vesicles 0.25 um	35.4	1					26.1667	1
1304	40.5		Vesicles 0.25 um	1	1	3	500039174	26.25		Vesicles 0.25 um	2	1	3	500039174		0.309547	Vesicles 0.25 um	40.5	1					26.25	1
1317	12.1622		Vesicles 0.25 um	1	1	15	500042150	26.2973		Vesicles 0.25 um	2	1	15	500042150		0.695421	Vesicles 0.25 um					12.1622	1					26.2973	1
1317	40.2857		Vesicles 0.25 um	1	1	11	500042138	26.4286		Vesicles 0.25 um	2	1	11	500042138		0.961601	Vesicles 0.25 um					40.2857	1					26.4286	1
1309	51.7273		Vesicles 0.25 um	1	1	1	500040112	26.4545		Vesicles 0.25 um	2	1	1	500040112		0.256648	Vesicles 0.25 um	51.7273	1					26.4545	1
1310	27.6		Vesicles 0.25 um	1	1	7	500041070	26.5		Vesicles 0.25 um	2	1	7	500041070		0.559982	Vesicles 0.25 um			27.6	1					26.5	1
1309	60.3077		Vesicles 0.25 um	1	1	1	500040117	26.7692		Vesicles 0.25 um	2	1	1	500040117		0.753964	Vesicles 0.25 um					60.3077	1					26.7692	1
1309	39.7273		Vesicles 0.25 um	1	1	9	500040174	26.7727		Vesicles 0.25 um	2	1	9	500040174		0.895272	Vesicles 0.25 um					39.7273	1					26.7727	1
1316	22.0465		Vesicles 0.25 um	1	1	8	500046934	26.8372		Vesicles 0.25 um	2	1	8	500046934		0.136932	Vesicles 0.25 um	22.0465	1					26.8372	1
1309	48.5714		Vesicles 0.25 um	1	1	9	500040168	26.8571		Vesicles 0.25 um	2	1	9	500040168		0.53593	Vesicles 0.25 um			48.5714	1					26.8571	1
1304	34.3548		Vesicles 0.25 um	1	1	10	500039214	26.871		Vesicles 0.25 um	2	1	10	500039214		0.239082	Vesicles 0.25 um	34.3548	1					26.871	1
1304	15.4118		Vesicles 0.25 um	1	1	21	500039269	27		Vesicles 0.25 um	2	1	21	500039269		0.439124	Vesicles 0.25 um			15.4118	1					27	1
1309	66.8125		Vesicles 0.25 um	1	1	2	500040130	27.125		Vesicles 0.25 um	2	1	2	500040130		0.480908	Vesicles 0.25 um			66.8125	1					27.125	1
1310	33.6667		Vesicles 0.25 um	1	1	6	500041064	27.1667		Vesicles 0.25 um	2	1	6	500041064		0.96443	Vesicles 0.25 um					33.6667	1					27.1667	1
1311	42.625		Vesicles 0.25 um	1	1	6	500039706	27.2188		Vesicles 0.25 um	2	1	6	500039706		0.221904	Vesicles 0.25 um	42.625	1					27.2188	1
1308	17.4706		Vesicles 0.25 um	1	1	4	500041215	27.2353		Vesicles 0.25 um	2	1	4	500041215		0.0577087	Vesicles 0.25 um	17.4706	1					27.2353	1
1308	20.9048		Vesicles 0.25 um	1	1	0	500041193	27.2381		Vesicles 0.25 um	2	1	0	500041193		0.811107	Vesicles 0.25 um					20.9048	1					27.2381	1
1317	15.2381		Vesicles 0.25 um	1	1	16	500042151	27.2857		Vesicles 0.25 um	2	1	16	500042151		0.467346	Vesicles 0.25 um			15.2381	1					27.2857	1
1308	65.2222		Vesicles 0.25 um	1	1	10	500041257	27.4444		Vesicles 0.25 um	2	1	10	500041257		0.96752	Vesicles 0.25 um					65.2222	1					27.4444	1
1304	97.75		Vesicles 0.25 um	1	1	6	500039199	27.5		Vesicles 0.25 um	2	1	6	500039199		0.263662	Vesicles 0.25 um	97.75	1					27.5	1
1315	40.8		Vesicles 0.25 um	1	1	8	500043418	27.6		Vesicles 0.25 um	2	1	8	500043418		0.921737	Vesicles 0.25 um					40.8	1					27.6	1
1317	32.5833		Vesicles 0.25 um	1	1	23	500042177	27.6667		Vesicles 0.25 um	2	1	23	500042177		0.895803	Vesicles 0.25 um					32.5833	1					27.6667	1
1317	42.1333		Vesicles 0.25 um	1	1	19	500042162	27.8		Vesicles 0.25 um	2	1	19	500042162		0.313879	Vesicles 0.25 um	42.1333	1					27.8	1
1309	43.6364		Vesicles 0.25 um	1	1	10	500040182	27.8182		Vesicles 0.25 um	2	1	10	500040182		0.112615	Vesicles 0.25 um	43.6364	1					27.8182	1
1314	40.9		Vesicles 0.25 um	1	1	8	500044410	27.9		Vesicles 0.25 um	2	1	8	500044410		0.35039	Vesicles 0.25 um			40.9	1					27.9	1
1316	37.7941		Vesicles 0.25 um	1	1	9	500046935	27.9118		Vesicles 0.25 um	2	1	9	500046935		0.864985	Vesicles 0.25 um					37.7941	1					27.9118	1
1309	28.5833		Vesicles 0.25 um	1	1	9	500040170	28		Vesicles 0.25 um	2	1	9	500040170		0.188291	Vesicles 0.25 um	28.5833	1					28	1
1304	51.5		Vesicles 0.25 um	1	1	6	500039193	28.1		Vesicles 0.25 um	2	1	6	500039193		0.241091	Vesicles 0.25 um	51.5	1					28.1	1
1316	33.625		Vesicles 0.25 um	1	1	5	500046925	28.2083		Vesicles 0.25 um	2	1	5	500046925		0.340963	Vesicles 0.25 um			33.625	1					28.2083	1
1317	43.4063		Vesicles 0.25 um	1	1	7	500042118	28.25		Vesicles 0.25 um	2	1	7	500042118		0.604593	Vesicles 0.25 um			43.4063	1					28.25	1
1308	26.6111		Vesicles 0.25 um	1	1	0	500041194	28.4444		Vesicles 0.25 um	2	1	0	500041194		0.41689	Vesicles 0.25 um			26.6111	1					28.4444	1
1308	15.4		Vesicles 0.25 um	1	1	13	500041286	28.56		Vesicles 0.25 um	2	1	13	500041286		0.0114889	Vesicles 0.25 um	15.4	1					28.56	1
1310	29.5455		Vesicles 0.25 um	1	1	5	500041057	28.6364		Vesicles 0.25 um	2	1	5	500041057		0.0874874	Vesicles 0.25 um	29.5455	1					28.6364	1
1311	39		Vesicles 0.25 um	1	1	3	500039688	28.6667		Vesicles 0.25 um	2	1	3	500039688		0.426421	Vesicles 0.25 um			39	1					28.6667	1
1311	20.5185		Vesicles 0.25 um	1	1	10	500039726	28.7407		Vesicles 0.25 um	2	1	10	500039726		0.758116	Vesicles 0.25 um					20.5185	1					28.7407	1
1304	46.9167		Vesicles 0.25 um	1	1	18	500039248	28.8333		Vesicles 0.25 um	2	1	18	500039248		0.171782	Vesicles 0.25 um	46.9167	1					28.8333	1
1310	61.2941		Vesicles 0.25 um	1	1	5	500041060	28.8824		Vesicles 0.25 um	2	1	5	500041060		0.435784	Vesicles 0.25 um			61.2941	1					28.8824	1
1311	40.7333		Vesicles 0.25 um	1	1	14	500039751	28.9333		Vesicles 0.25 um	2	1	14	500039751		0.0341054	Vesicles 0.25 um	40.7333	1					28.9333	1
1309	25.7188		Vesicles 0.25 um	1	1	2	500040132	28.9375		Vesicles 0.25 um	2	1	2	500040132		0.0570263	Vesicles 0.25 um	25.7188	1					28.9375	1
1309	33.3462		Vesicles 0.25 um	1	1	4	500040147	28.9615		Vesicles 0.25 um	2	1	4	500040147		0.550528	Vesicles 0.25 um			33.3462	1					28.9615	1
1309	43.7586		Vesicles 0.25 um	1	1	11	500040185	28.9655		Vesicles 0.25 um	2	1	11	500040185		0.248392	Vesicles 0.25 um	43.7586	1					28.9655	1
1314	40.2857		Vesicles 0.25 um	1	1	10	500044432	29.1143		Vesicles 0.25 um	2	1	10	500044432		0.974057	Vesicles 0.25 um					40.2857	1					29.1143	1
1308	51.9655		Vesicles 0.25 um	1	1	10	500041256	29.2069		Vesicles 0.25 um	2	1	10	500041256		0.748165	Vesicles 0.25 um					51.9655	1					29.2069	1
1304	83.75		Vesicles 0.25 um	1	1	4	500039188	29.25		Vesicles 0.25 um	2	1	4	500039188		0.141893	Vesicles 0.25 um	83.75	1					29.25	1
1317	29.8462		Vesicles 0.25 um	1	1	2	500042100	29.3077		Vesicles 0.25 um	2	1	2	500042100		0.839149	Vesicles 0.25 um					29.8462	1					29.3077	1
1315	14.0294		Vesicles 0.25 um	1	1	7	500043408	29.4118		Vesicles 0.25 um	2	1	7	500043408		0.0988265	Vesicles 0.25 um	14.0294	1					29.4118	1
1309	47		Vesicles 0.25 um	1	1	10	500040184	29.5		Vesicles 0.25 um	2	1	10	500040184		0.363975	Vesicles 0.25 um			47	1					29.5	1
1309	53.7143		Vesicles 0.25 um	1	1	2	500040131	29.5714		Vesicles 0.25 um	2	1	2	500040131		0.008398	Vesicles 0.25 um	53.7143	1					29.5714	1
1317	29		Vesicles 0.25 um	1	1	4	500042111	29.6667		Vesicles 0.25 um	2	1	4	500042111		0.395476	Vesicles 0.25 um			29	1					29.6667	1
1308	47.1429		Vesicles 0.25 um	1	1	12	500041268	29.7143		Vesicles 0.25 um	2	1	12	500041268		0.448334	Vesicles 0.25 um			47.1429	1					29.7143	1
1310	51.3103		Vesicles 0.25 um	1	1	4	500041048	29.8276		Vesicles 0.25 um	2	1	4	500041048		0.81567	Vesicles 0.25 um					51.3103	1					29.8276	1
1308	35.5		Vesicles 0.25 um	1	1	5	500041219	29.9643		Vesicles 0.25 um	2	1	5	500041219		0.0769737	Vesicles 0.25 um	35.5	1					29.9643	1
1317	25.1316		Vesicles 0.25 um	1	1	5	500042113	29.9737		Vesicles 0.25 um	2	1	5	500042113		0.625406	Vesicles 0.25 um			25.1316	1					29.9737	1
1314	39.5		Vesicles 0.25 um	1	1	15	500044446	30.1		Vesicles 0.25 um	2	1	15	500044446		0.0131811	Vesicles 0.25 um	39.5	1					30.1	1
1317	37.7429		Vesicles 0.25 um	1	1	16	500042153	30.2		Vesicles 0.25 um	2	1	16	500042153		0.872038	Vesicles 0.25 um					37.7429	1					30.2	1
1311	57.7692		Vesicles 0.25 um	1	1	14	500039756	30.3077		Vesicles 0.25 um	2	1	14	500039756		0.286055	Vesicles 0.25 um	57.7692	1					30.3077	1
1317	33.5172		Vesicles 0.25 um	1	1	9	500042127	30.3103		Vesicles 0.25 um	2	1	9	500042127		0.901297	Vesicles 0.25 um					33.5172	1					30.3103	1
1311	46.9		Vesicles 0.25 um	1	1	14	500039749	30.4		Vesicles 0.25 um	2	1	14	500039749		0.907304	Vesicles 0.25 um					46.9	1					30.4	1
1309	50.9643		Vesicles 0.25 um	1	1	2	500040124	30.5714		Vesicles 0.25 um	2	1	2	500040124		0.806477	Vesicles 0.25 um					50.9643	1					30.5714	1
1316	27.9231		Vesicles 0.25 um	1	1	13	500046949	30.6154		Vesicles 0.25 um	2	1	13	500046949		0.503776	Vesicles 0.25 um			27.9231	1					30.6154	1
1308	24.65		Vesicles 0.25 um	1	1	8	500041241	30.7		Vesicles 0.25 um	2	1	8	500041241		0.999912	Vesicles 0.25 um					24.65	1					30.7	1
1304	49.125		Vesicles 0.25 um	1	1	20	500039267	30.75		Vesicles 0.25 um	2	1	20	500039267		0.533424	Vesicles 0.25 um			49.125	1					30.75	1
1309	22.5135		Vesicles 0.25 um	1	1	5	500040153	31.0541		Vesicles 0.25 um	2	1	5	500040153		0.524728	Vesicles 0.25 um			22.5135	1					31.0541	1
1304	45.8235		Vesicles 0.25 um	1	1	13	500039235	31.0588		Vesicles 0.25 um	2	1	13	500039235		0.660818	Vesicles 0.25 um			45.8235	1					31.0588	1
1308	80		Vesicles 0.25 um	1	1	7	500041234	31.2857		Vesicles 0.25 um	2	1	7	500041234		0.698626	Vesicles 0.25 um					80	1					31.2857	1
1311	52.5484		Vesicles 0.25 um	1	1	3	500039691	31.5806		Vesicles 0.25 um	2	1	3	500039691		0.479372	Vesicles 0.25 um			52.5484	1					31.5806	1
1316	59.1395		Vesicles 0.25 um	1	1	16	500046959	31.5814		Vesicles 0.25 um	2	1	16	500046959		0.929898	Vesicles 0.25 um					59.1395	1					31.5814	1
1309	74.4286		Vesicles 0.25 um	1	1	13	500040208	31.619		Vesicles 0.25 um	2	1	13	500040208		0.117375	Vesicles 0.25 um	74.4286	1					31.619	1
1309	35.16		Vesicles 0.25 um	1	1	13	500040212	31.96		Vesicles 0.25 um	2	1	13	500040212		0.757477	Vesicles 0.25 um					35.16	1					31.96	1
1315	4.59091		Vesicles 0.25 um	1	1	1	500043390	31.9773		Vesicles 0.25 um	2	1	1	500043390		0.368719	Vesicles 0.25 um			4.59091	1					31.9773	1
1309	71.625		Vesicles 0.25 um	1	1	9	500040171	32.5		Vesicles 0.25 um	2	1	9	500040171		0.00524956	Vesicles 0.25 um	71.625	1					32.5	1
1317	58		Vesicles 0.25 um	1	1	9	500042133	32.6667		Vesicles 0.25 um	2	1	9	500042133		0.940885	Vesicles 0.25 um					58	1					32.6667	1
1316	46.3		Vesicles 0.25 um	1	1	3	500046917	32.7		Vesicles 0.25 um	2	1	3	500046917		0.677755	Vesicles 0.25 um					46.3	1					32.7	1
1311	43.5385		Vesicles 0.25 um	1	1	11	500039731	32.8462		Vesicles 0.25 um	2	1	11	500039731		0.32252	Vesicles 0.25 um	43.5385	1					32.8462	1
1310	69.7778		Vesicles 0.25 um	1	1	5	500041058	32.8611		Vesicles 0.25 um	2	1	5	500041058		0.846762	Vesicles 0.25 um					69.7778	1					32.8611	1
1308	9.44444		Vesicles 0.25 um	1	1	4	500041217	32.8889		Vesicles 0.25 um	2	1	4	500041217		0.281113	Vesicles 0.25 um	9.44444	1					32.8889	1
1311	40.5484		Vesicles 0.25 um	1	1	3	500039683	33.1936		Vesicles 0.25 um	2	1	3	500039683		0.672861	Vesicles 0.25 um					40.5484	1					33.1936	1
1304	74.6957		Vesicles 0.25 um	1	1	20	500039261	33.2174		Vesicles 0.25 um	2	1	20	500039261		0.573878	Vesicles 0.25 um			74.6957	1					33.2174	1
1309	31		Vesicles 0.25 um	1	1	0	500040104	33.25		Vesicles 0.25 um	2	1	0	500040104		0.125922	Vesicles 0.25 um	31	1					33.25	1
1309	29.1579		Vesicles 0.25 um	1	1	4	500040148	33.2632		Vesicles 0.25 um	2	1	4	500040148		0.511202	Vesicles 0.25 um			29.1579	1					33.2632	1
1317	15.5263		Vesicles 0.25 um	1	1	16	500042152	33.2632		Vesicles 0.25 um	2	1	16	500042152		0.779866	Vesicles 0.25 um					15.5263	1					33.2632	1
1309	45.6429		Vesicles 0.25 um	1	1	13	500040198	33.2857		Vesicles 0.25 um	2	1	13	500040198		0.689651	Vesicles 0.25 um					45.6429	1					33.2857	1
1304	69.3333		Vesicles 0.25 um	1	1	20	500039259	33.2917		Vesicles 0.25 um	2	1	20	500039259		0.178461	Vesicles 0.25 um	69.3333	1					33.2917	1
1310	63		Vesicles 0.25 um	1	1	7	500041072	33.5		Vesicles 0.25 um	2	1	7	500041072		0.626111	Vesicles 0.25 um			63	1					33.5	1
1310	33.8286		Vesicles 0.25 um	1	1	7	500041079	33.5429		Vesicles 0.25 um	2	1	7	500041079		0.574105	Vesicles 0.25 um			33.8286	1					33.5429	1
1308	37		Vesicles 0.25 um	1	1	8	500041240	33.9048		Vesicles 0.25 um	2	1	8	500041240		0.724481	Vesicles 0.25 um					37	1					33.9048	1
1317	52.8333		Vesicles 0.25 um	1	1	23	500042179	34		Vesicles 0.25 um	2	1	23	500042179		0.920962	Vesicles 0.25 um					52.8333	1					34	1
1310	66.3077		Vesicles 0.25 um	1	1	5	500041056	34.2308		Vesicles 0.25 um	2	1	5	500041056		0.0570882	Vesicles 0.25 um	66.3077	1					34.2308	1
1309	41.6154		Vesicles 0.25 um	1	1	6	500040156	34.2564		Vesicles 0.25 um	2	1	6	500040156		0.195537	Vesicles 0.25 um	41.6154	1					34.2564	1
1314	84.5		Vesicles 0.25 um	1	1	14	500044442	34.6364		Vesicles 0.25 um	2	1	14	500044442		0.121004	Vesicles 0.25 um	84.5	1					34.6364	1
1316	54.125		Vesicles 0.25 um	1	1	12	500046945	34.75		Vesicles 0.25 um	2	1	12	500046945		0.373638	Vesicles 0.25 um			54.125	1					34.75	1
1311	38.5833		Vesicles 0.25 um	1	1	3	500039684	35		Vesicles 0.25 um	2	1	3	500039684		0.0441444	Vesicles 0.25 um	38.5833	1					35	1
1309	34.9524		Vesicles 0.25 um	1	1	1	500040110	35.0952		Vesicles 0.25 um	2	1	1	500040110		0.133221	Vesicles 0.25 um	34.9524	1					35.0952	1
1311	43.9048		Vesicles 0.25 um	1	1	10	500039724	35.619		Vesicles 0.25 um	2	1	10	500039724		0.271213	Vesicles 0.25 um	43.9048	1					35.619	1
1315	62.3019		Vesicles 0.25 um	1	1	16	500043434	35.6415		Vesicles 0.25 um	2	1	16	500043434		0.235125	Vesicles 0.25 um	62.3019	1					35.6415	1
1304	57.6786		Vesicles 0.25 um	1	1	12	500039224	36.3214		Vesicles 0.25 um	2	1	12	500039224		0.933285	Vesicles 0.25 um					57.6786	1					36.3214	1
1308	47.375		Vesicles 0.25 um	1	1	8	500041237	36.3438		Vesicles 0.25 um	2	1	8	500041237		0.482055	Vesicles 0.25 um			47.375	1					36.3438	1
1304	62.2069		Vesicles 0.25 um	1	1	19	500039254	37.069		Vesicles 0.25 um	2	1	19	500039254		0.105675	Vesicles 0.25 um	62.2069	1					37.069	1
1317	42.75		Vesicles 0.25 um	1	1	7	500042123	37.125		Vesicles 0.25 um	2	1	7	500042123		0.449525	Vesicles 0.25 um			42.75	1					37.125	1
1304	79.7105		Vesicles 0.25 um	1	1	20	500039258	37.3947		Vesicles 0.25 um	2	1	20	500039258		0.885201	Vesicles 0.25 um					79.7105	1					37.3947	1
1316	9.92105		Vesicles 0.25 um	1	1	3	500046915	37.5526		Vesicles 0.25 um	2	1	3	500046915		0.751802	Vesicles 0.25 um					9.92105	1					37.5526	1
1308	64.4783		Vesicles 0.25 um	1	1	3	500041214	38.3043		Vesicles 0.25 um	2	1	3	500041214		0.403794	Vesicles 0.25 um			64.4783	1					38.3043	1
1317	61.0645		Vesicles 0.25 um	1	1	7	500042122	38.5806		Vesicles 0.25 um	2	1	7	500042122		0.850699	Vesicles 0.25 um					61.0645	1					38.5806	1
1308	39.9333		Vesicles 0.25 um	1	1	8	500041236	39.6667		Vesicles 0.25 um	2	1	8	500041236		0.510559	Vesicles 0.25 um			39.9333	1					39.6667	1
1317	51.6286		Vesicles 0.25 um	1	1	23	500042178	39.7429		Vesicles 0.25 um	2	1	23	500042178		0.500664	Vesicles 0.25 um			51.6286	1					39.7429	1
1309	53		Vesicles 0.25 um	1	1	10	500040181	40.25		Vesicles 0.25 um	2	1	10	500040181		0.945167	Vesicles 0.25 um					53	1					40.25	1
1311	43.3621		Vesicles 0.25 um	1	1	15	500039759	40.2759		Vesicles 0.25 um	2	1	15	500039759		0.857926	Vesicles 0.25 um					43.3621	1					40.2759	1
1311	23.2581		Vesicles 0.25 um	1	1	13	500039742	40.8064		Vesicles 0.25 um	2	1	13	500039742		0.758202	Vesicles 0.25 um					23.2581	1					40.8064	1
1317	29.1143		Vesicles 0.25 um	1	1	7	500042119	41.2571		Vesicles 0.25 um	2	1	7	500042119		0.370694	Vesicles 0.25 um			29.1143	1					41.2571	1
1311	58.2857		Vesicles 0.25 um	1	1	14	500039755	41.5714		Vesicles 0.25 um	2	1	14	500039755		0.774353	Vesicles 0.25 um					58.2857	1					41.5714	1
1308	55.641		Vesicles 0.25 um	1	1	7	500041230	41.6154		Vesicles 0.25 um	2	1	7	500041230		0.625331	Vesicles 0.25 um			55.641	1					41.6154	1
1311	38		Vesicles 0.25 um	1	1	2	500039682	42.7778		Vesicles 0.25 um	2	1	2	500039682		0.956307	Vesicles 0.25 um					38	1					42.7778	1
1311	25.05		Vesicles 0.25 um	1	1	13	500039739	43.4		Vesicles 0.25 um	2	1	13	500039739		0.483996	Vesicles 0.25 um			25.05	1					43.4	1
1304	56.5		Vesicles 0.25 um	1	1	12	500039226	43.9		Vesicles 0.25 um	2	1	12	500039226		0.322978	Vesicles 0.25 um	56.5	1					43.9	1
1311	46.4545		Vesicles 0.25 um	1	1	8	500039711	45.7273		Vesicles 0.25 um	2	1	8	500039711		0.927455	Vesicles 0.25 um					46.4545	1					45.7273	1
1316	39.0833		Vesicles 0.25 um	1	1	3	500046916	52.4167		Vesicles 0.25 um	2	1	3	500046916		0.040899	Vesicles 0.25 um	39.0833	1					52.4167	1
1311	27.75		Vesicles 0.25 um	1	1	8	500039710	67.375		Vesicles 0.25 um	2	1	8	500039710		0.0110265	Vesicles 0.25 um	27.75	1					67.375	1
1317	33.4318		Vesicles 0.5 um	1	1	2	400007800	13.6364		Vesicles 0.5 um	2	1	2	400007800		0.348763	Vesicles 0.5 um			33.4318	1					13.6364	1
1317	28.4947		Vesicles 0.5 um	1	1	16	400007813	14.5684		Vesicles 0.5 um	2	1	16	400007813		0.25018	Vesicles 0.5 um	28.4947	1					14.5684	1
1304	27.9318		Vesicles 0.5 um	1	1	3	400007161	15.2955		Vesicles 0.5 um	2	1	3	400007161		0.335122	Vesicles 0.5 um			27.9318	1					15.2955	1
1316	17.439		Vesicles 0.5 um	1	1	8	400009265	15.3659		Vesicles 0.5 um	2	1	8	400009265		0.862226	Vesicles 0.5 um					17.439	1					15.3659	1
1304	9.20588		Vesicles 0.5 um	1	1	17	400007175	15.6176		Vesicles 0.5 um	2	1	17	400007175		0.852051	Vesicles 0.5 um					9.20588	1					15.6176	1
1310	18.3556		Vesicles 0.5 um	1	1	5	400008233	15.9778		Vesicles 0.5 um	2	1	5	400008233		0.387007	Vesicles 0.5 um			18.3556	1					15.9778	1
1304	22.375		Vesicles 0.5 um	1	1	17	400007172	16.9		Vesicles 0.5 um	2	1	17	400007172		0.295922	Vesicles 0.5 um	22.375	1					16.9	1
1304	15.6857		Vesicles 0.5 um	1	1	10	400007167	17.0571		Vesicles 0.5 um	2	1	10	400007167		0.462152	Vesicles 0.5 um			15.6857	1					17.0571	1
1315	77.4524		Vesicles 0.5 um	1	1	18	400007748	17.2381		Vesicles 0.5 um	2	1	18	400007748		0.112324	Vesicles 0.5 um	77.4524	1					17.2381	1
1317	16.7143		Vesicles 0.5 um	1	1	18	400007816	17.5714		Vesicles 0.5 um	2	1	18	400007816		0.340746	Vesicles 0.5 um			16.7143	1					17.5714	1
1304	16.84		Vesicles 0.5 um	1	1	17	400007173	17.88		Vesicles 0.5 um	2	1	17	400007173		0.430171	Vesicles 0.5 um			16.84	1					17.88	1
1310	63.9583		Vesicles 0.5 um	1	1	10	400008239	17.9583		Vesicles 0.5 um	2	1	10	400008239		0.145761	Vesicles 0.5 um	63.9583	1					17.9583	1
1309	49.973		Vesicles 0.5 um	1	1	0	400006094	18.0811		Vesicles 0.5 um	2	1	0	400006094		0.748996	Vesicles 0.5 um					49.973	1					18.0811	1
1308	15.0811		Vesicles 0.5 um	1	1	4	400008107	18.1892		Vesicles 0.5 um	2	1	4	400008107		0.54515	Vesicles 0.5 um			15.0811	1					18.1892	1
1308	48.6		Vesicles 0.5 um	1	1	11	400008116	18.8		Vesicles 0.5 um	2	1	11	400008116		0.673281	Vesicles 0.5 um					48.6	1					18.8	1
1317	3.875		Vesicles 0.5 um	1	1	2	400007801	18.8333		Vesicles 0.5 um	2	1	2	400007801		0.285034	Vesicles 0.5 um	3.875	1					18.8333	1
1316	12.5556		Vesicles 0.5 um	1	1	13	400009269	18.8519		Vesicles 0.5 um	2	1	13	400009269		0.0904993	Vesicles 0.5 um	12.5556	1					18.8519	1
1315	49		Vesicles 0.5 um	1	1	18	400007749	19.075		Vesicles 0.5 um	2	1	18	400007749		0.818136	Vesicles 0.5 um					49	1					19.075	1
1317	20.8065		Vesicles 0.5 um	1	1	16	400007814	19.1613		Vesicles 0.5 um	2	1	16	400007814		0.739233	Vesicles 0.5 um					20.8065	1					19.1613	1
1310	50.4773		Vesicles 0.5 um	1	1	7	400008237	19.2045		Vesicles 0.5 um	2	1	7	400008237		0.853	Vesicles 0.5 um					50.4773	1					19.2045	1
1316	45.1765		Vesicles 0.5 um	1	1	4	400009259	19.2353		Vesicles 0.5 um	2	1	4	400009259		0.842391	Vesicles 0.5 um					45.1765	1					19.2353	1
1315	18.3902		Vesicles 0.5 um	1	1	14	400007747	19.2683		Vesicles 0.5 um	2	1	14	400007747		0.295521	Vesicles 0.5 um	18.3902	1					19.2683	1
1308	14.7416		Vesicles 0.5 um	1	1	4	400008108	19.4382		Vesicles 0.5 um	2	1	4	400008108		0.156967	Vesicles 0.5 um	14.7416	1					19.4382	1
1314	17.8947		Vesicles 0.5 um	1	1	16	400008510	19.4561		Vesicles 0.5 um	2	1	16	400008510		0.0972914	Vesicles 0.5 um	17.8947	1					19.4561	1
1309	27.027		Vesicles 0.5 um	1	1	5	400006105	19.4595		Vesicles 0.5 um	2	1	5	400006105		0.956246	Vesicles 0.5 um					27.027	1					19.4595	1
1317	31.4426		Vesicles 0.5 um	1	1	8	400007806	19.5738		Vesicles 0.5 um	2	1	8	400007806		0.572606	Vesicles 0.5 um			31.4426	1					19.5738	1
1316	22.7273		Vesicles 0.5 um	1	1	6	400009262	19.8182		Vesicles 0.5 um	2	1	6	400009262		0.386537	Vesicles 0.5 um			22.7273	1					19.8182	1
1309	37.5238		Vesicles 0.5 um	1	1	0	400006095	20.1905		Vesicles 0.5 um	2	1	0	400006095		0.547857	Vesicles 0.5 um			37.5238	1					20.1905	1
1316	19.0857		Vesicles 0.5 um	1	1	6	400009263	20.2286		Vesicles 0.5 um	2	1	6	400009263		0.97269	Vesicles 0.5 um					19.0857	1					20.2286	1
1304	49.3023		Vesicles 0.5 um	1	1	20	400007179	20.3256		Vesicles 0.5 um	2	1	20	400007179		0.50711	Vesicles 0.5 um			49.3023	1					20.3256	1
1304	80.3488		Vesicles 0.5 um	1	1	6	400007164	20.4884		Vesicles 0.5 um	2	1	6	400007164		0.493566	Vesicles 0.5 um			80.3488	1					20.4884	1
1316	17.8485		Vesicles 0.5 um	1	1	8	400009266	20.5152		Vesicles 0.5 um	2	1	8	400009266		0.0832241	Vesicles 0.5 um	17.8485	1					20.5152	1
1311	16.1		Vesicles 0.5 um	1	1	5	400006230	20.525		Vesicles 0.5 um	2	1	5	400006230		0.0770495	Vesicles 0.5 um	16.1	1					20.525	1
1309	62.9286		Vesicles 0.5 um	1	1	15	400006122	20.5357		Vesicles 0.5 um	2	1	15	400006122		0.351043	Vesicles 0.5 um			62.9286	1					20.5357	1
1317	18.8649		Vesicles 0.5 um	1	1	2	400007802	20.5676		Vesicles 0.5 um	2	1	2	400007802		0.164812	Vesicles 0.5 um	18.8649	1					20.5676	1
1314	37.6923		Vesicles 0.5 um	1	1	7	400008505	20.6923		Vesicles 0.5 um	2	1	7	400008505		0.363196	Vesicles 0.5 um			37.6923	1					20.6923	1
1316	8.48077		Vesicles 0.5 um	1	1	8	400009264	20.7308		Vesicles 0.5 um	2	1	8	400009264		0.631531	Vesicles 0.5 um			8.48077	1					20.7308	1
1304	30.7234		Vesicles 0.5 um	1	1	10	400007169	20.8723		Vesicles 0.5 um	2	1	10	400007169		0.76307	Vesicles 0.5 um					30.7234	1					20.8723	1
1304	49.5227		Vesicles 0.5 um	1	1	3	400007162	21		Vesicles 0.5 um	2	1	3	400007162		0.137708	Vesicles 0.5 um	49.5227	1					21	1
1309	39.2444		Vesicles 0.5 um	1	1	10	400006110	21.0444		Vesicles 0.5 um	2	1	10	400006110		0.0620291	Vesicles 0.5 um	39.2444	1					21.0444	1
1309	41		Vesicles 0.5 um	1	1	11	400006113	21.0571		Vesicles 0.5 um	2	1	11	400006113		0.959676	Vesicles 0.5 um					41	1					21.0571	1
1304	20.6286		Vesicles 0.5 um	1	1	10	400007168	21.1143		Vesicles 0.5 um	2	1	10	400007168		0.995739	Vesicles 0.5 um					20.6286	1					21.1143	1
1314	29.7941		Vesicles 0.5 um	1	1	6	400008504	21.1176		Vesicles 0.5 um	2	1	6	400008504		0.178081	Vesicles 0.5 um	29.7941	1					21.1176	1
1304	74.3864		Vesicles 0.5 um	1	1	4	400007163	21.2273		Vesicles 0.5 um	2	1	4	400007163		0.185789	Vesicles 0.5 um	74.3864	1					21.2273	1
1308	64.8		Vesicles 0.5 um	1	1	5	400008110	21.3		Vesicles 0.5 um	2	1	5	400008110		0.650723	Vesicles 0.5 um			64.8	1					21.3	1
1317	19.9167		Vesicles 0.5 um	1	1	11	400007809	21.5		Vesicles 0.5 um	2	1	11	400007809		0.135937	Vesicles 0.5 um	19.9167	1					21.5	1
1317	30.8182		Vesicles 0.5 um	1	1	16	400007815	21.5455		Vesicles 0.5 um	2	1	16	400007815		0.94041	Vesicles 0.5 um					30.8182	1					21.5455	1
1315	26.2857		Vesicles 0.5 um	1	1	7	400007744	21.5714		Vesicles 0.5 um	2	1	7	400007744		0.34846	Vesicles 0.5 um			26.2857	1					21.5714	1
1304	32.5556		Vesicles 0.5 um	1	1	17	400007174	21.6111		Vesicles 0.5 um	2	1	17	400007174		0.666037	Vesicles 0.5 um					32.5556	1					21.6111	1
1314	25.4118		Vesicles 0.5 um	1	1	8	400008507	21.7647		Vesicles 0.5 um	2	1	8	400008507		0.691668	Vesicles 0.5 um					25.4118	1					21.7647	1
1317	27.1905		Vesicles 0.5 um	1	1	11	400007810	21.881		Vesicles 0.5 um	2	1	11	400007810		0.00124841	Vesicles 0.5 um	27.1905	1					21.881	1
1311	43.9492		Vesicles 0.5 um	1	1	7	400006231	21.8983		Vesicles 0.5 um	2	1	7	400006231		0.592634	Vesicles 0.5 um			43.9492	1					21.8983	1
1316	25.1714		Vesicles 0.5 um	1	1	13	400009268	21.9143		Vesicles 0.5 um	2	1	13	400009268		0.325287	Vesicles 0.5 um	25.1714	1					21.9143	1
1315	30.7692		Vesicles 0.5 um	1	1	8	400007745	21.9231		Vesicles 0.5 um	2	1	8	400007745		0.690191	Vesicles 0.5 um					30.7692	1					21.9231	1
1311	24.5714		Vesicles 0.5 um	1	1	14	400006239	22		Vesicles 0.5 um	2	1	14	400006239		0.669779	Vesicles 0.5 um					24.5714	1					22	1
1309	47.6667		Vesicles 0.5 um	1	1	13	400006118	22.0222		Vesicles 0.5 um	2	1	13	400006118		0.116422	Vesicles 0.5 um	47.6667	1					22.0222	1
1317	40.0882		Vesicles 0.5 um	1	1	9	400007808	22.0588		Vesicles 0.5 um	2	1	9	400007808		0.224939	Vesicles 0.5 um	40.0882	1					22.0588	1
1315	11.4286		Vesicles 0.5 um	1	1	7	400007743	22.0714		Vesicles 0.5 um	2	1	7	400007743		0.654867	Vesicles 0.5 um			11.4286	1					22.0714	1
1310	27.4146		Vesicles 0.5 um	1	1	5	400008234	22.122		Vesicles 0.5 um	2	1	5	400008234		0.31052	Vesicles 0.5 um	27.4146	1					22.122	1
1311	27		Vesicles 0.5 um	1	1	5	400006229	22.125		Vesicles 0.5 um	2	1	5	400006229		0.395414	Vesicles 0.5 um			27	1					22.125	1
1317	12.9643		Vesicles 0.5 um	1	1	15	400007812	22.3214		Vesicles 0.5 um	2	1	15	400007812		0.894771	Vesicles 0.5 um					12.9643	1					22.3214	1
1304	30.6364		Vesicles 0.5 um	1	1	9	400007165	22.3636		Vesicles 0.5 um	2	1	9	400007165		0.141597	Vesicles 0.5 um	30.6364	1					22.3636	1
1308	20.1951		Vesicles 0.5 um	1	1	11	400008117	22.6341		Vesicles 0.5 um	2	1	11	400008117		0.92085	Vesicles 0.5 um					20.1951	1					22.6341	1
1315	41.5		Vesicles 0.5 um	1	1	8	400007746	23		Vesicles 0.5 um	2	1	8	400007746		0.377428	Vesicles 0.5 um			41.5	1					23	1
1314	58.9231		Vesicles 0.5 um	1	1	8	400008506	23.3077		Vesicles 0.5 um	2	1	8	400008506		0.865424	Vesicles 0.5 um					58.9231	1					23.3077	1
1317	32.1837		Vesicles 0.5 um	1	1	9	400007807	23.3673		Vesicles 0.5 um	2	1	9	400007807		0.708405	Vesicles 0.5 um					32.1837	1					23.3673	1
1310	30.8571		Vesicles 0.5 um	1	1	1	400008229	23.4286		Vesicles 0.5 um	2	1	1	400008229		0.303726	Vesicles 0.5 um	30.8571	1					23.4286	1
1308	42.8947		Vesicles 0.5 um	1	1	10	400008115	23.5263		Vesicles 0.5 um	2	1	10	400008115		0.45145	Vesicles 0.5 um			42.8947	1					23.5263	1
1309	27.9474		Vesicles 0.5 um	1	1	13	400006121	23.5263		Vesicles 0.5 um	2	1	13	400006121		0.390921	Vesicles 0.5 um			27.9474	1					23.5263	1
1317	33.85		Vesicles 0.5 um	1	1	11	400007811	23.575		Vesicles 0.5 um	2	1	11	400007811		0.66373	Vesicles 0.5 um			33.85	1					23.575	1
1304	17.3261		Vesicles 0.5 um	1	1	21	400007180	23.8261		Vesicles 0.5 um	2	1	21	400007180		0.500328	Vesicles 0.5 um			17.3261	1					23.8261	1
1309	66.2424		Vesicles 0.5 um	1	1	9	400006109	23.8788		Vesicles 0.5 um	2	1	9	400006109		0.852655	Vesicles 0.5 um					66.2424	1					23.8788	1
1311	10.8636		Vesicles 0.5 um	1	1	10	400006232	23.9545		Vesicles 0.5 um	2	1	10	400006232		0.740534	Vesicles 0.5 um					10.8636	1					23.9545	1
1309	28.5556		Vesicles 0.5 um	1	1	4	400006102	24		Vesicles 0.5 um	2	1	4	400006102		0.59178	Vesicles 0.5 um			28.5556	1					24	1
1304	46.2222		Vesicles 0.5 um	1	1	9	400007166	24.3333		Vesicles 0.5 um	2	1	9	400007166		0.640641	Vesicles 0.5 um			46.2222	1					24.3333	1
1309	42.9756		Vesicles 0.5 um	1	1	11	400006112	24.6341		Vesicles 0.5 um	2	1	11	400006112		0.559547	Vesicles 0.5 um			42.9756	1					24.6341	1
1309	45.25		Vesicles 0.5 um	1	1	13	400006117	24.75		Vesicles 0.5 um	2	1	13	400006117		0.872525	Vesicles 0.5 um					45.25	1					24.75	1
1311	35.05		Vesicles 0.5 um	1	1	11	400006236	24.825		Vesicles 0.5 um	2	1	11	400006236		0.874513	Vesicles 0.5 um					35.05	1					24.825	1
1317	42.7568		Vesicles 0.5 um	1	1	19	400007817	24.8378		Vesicles 0.5 um	2	1	19	400007817		0.40031	Vesicles 0.5 um			42.7568	1					24.8378	1
1315	16.2955		Vesicles 0.5 um	1	1	7	400007742	24.9091		Vesicles 0.5 um	2	1	7	400007742		0.0311873	Vesicles 0.5 um	16.2955	1					24.9091	1
1314	65.58		Vesicles 0.5 um	1	1	14	400008509	25.2		Vesicles 0.5 um	2	1	14	400008509		0.551646	Vesicles 0.5 um			65.58	1					25.2	1
1309	31.1143		Vesicles 0.5 um	1	1	4	400006103	25.3143		Vesicles 0.5 um	2	1	4	400006103		0.852459	Vesicles 0.5 um					31.1143	1					25.3143	1
1316	35.1739		Vesicles 0.5 um	1	1	9	400009267	25.3696		Vesicles 0.5 um	2	1	9	400009267		0.917968	Vesicles 0.5 um					35.1739	1					25.3696	1
1304	35.6786		Vesicles 0.5 um	1	1	12	400007170	25.3929		Vesicles 0.5 um	2	1	12	400007170		0.273025	Vesicles 0.5 um	35.6786	1					25.3929	1
1308	60.7538		Vesicles 0.5 um	1	1	3	400008106	26.0462		Vesicles 0.5 um	2	1	3	400008106		0.527939	Vesicles 0.5 um			60.7538	1					26.0462	1
1309	37.75		Vesicles 0.5 um	1	1	12	400006114	26.1		Vesicles 0.5 um	2	1	12	400006114		0.523426	Vesicles 0.5 um			37.75	1					26.1	1
1309	25.6667		Vesicles 0.5 um	1	1	2	400006101	26.2564		Vesicles 0.5 um	2	1	2	400006101		0.561478	Vesicles 0.5 um			25.6667	1					26.2564	1
1309	43		Vesicles 0.5 um	1	1	13	400006115	26.2667		Vesicles 0.5 um	2	1	13	400006115		0.066009	Vesicles 0.5 um	43	1					26.2667	1
1308	12.2821		Vesicles 0.5 um	1	1	13	400008119	26.2821		Vesicles 0.5 um	2	1	13	400008119		0.895437	Vesicles 0.5 um					12.2821	1					26.2821	1
1317	45.1667		Vesicles 0.5 um	1	1	7	400007803	26.4524		Vesicles 0.5 um	2	1	7	400007803		0.781191	Vesicles 0.5 um					45.1667	1					26.4524	1
1316	46.3846		Vesicles 0.5 um	1	1	5	400009260	26.4615		Vesicles 0.5 um	2	1	5	400009260		0.325999	Vesicles 0.5 um	46.3846	1					26.4615	1
1311	20.1		Vesicles 0.5 um	1	1	10	400006234	26.6		Vesicles 0.5 um	2	1	10	400006234		0.477014	Vesicles 0.5 um			20.1	1					26.6	1
1308	37.3		Vesicles 0.5 um	1	1	5	400008109	26.625		Vesicles 0.5 um	2	1	5	400008109		0.787595	Vesicles 0.5 um					37.3	1					26.625	1
1311	35.6667		Vesicles 0.5 um	1	1	2	400006225	26.7179		Vesicles 0.5 um	2	1	2	400006225		0.0740672	Vesicles 0.5 um	35.6667	1					26.7179	1
1310	51.1842		Vesicles 0.5 um	1	1	4	400008232	26.9474		Vesicles 0.5 um	2	1	4	400008232		0.100058	Vesicles 0.5 um	51.1842	1					26.9474	1
1308	25.2647		Vesicles 0.5 um	1	1	0	400008104	27.1176		Vesicles 0.5 um	2	1	0	400008104		0.900382	Vesicles 0.5 um					25.2647	1					27.1176	1
1317	31.0857		Vesicles 0.5 um	1	1	2	400007799	27.1429		Vesicles 0.5 um	2	1	2	400007799		0.689753	Vesicles 0.5 um					31.0857	1					27.1429	1
1311	61.3077		Vesicles 0.5 um	1	1	14	400006241	27.1538		Vesicles 0.5 um	2	1	14	400006241		0.940718	Vesicles 0.5 um					61.3077	1					27.1538	1
1309	30.2813		Vesicles 0.5 um	1	1	4	400006104	27.1563		Vesicles 0.5 um	2	1	4	400006104		0.766777	Vesicles 0.5 um					30.2813	1					27.1563	1
1309	36.5714		Vesicles 0.5 um	1	1	9	400006108	27.2143		Vesicles 0.5 um	2	1	9	400006108		0.272663	Vesicles 0.5 um	36.5714	1					27.2143	1
1308	49.1818		Vesicles 0.5 um	1	1	10	400008114	27.5152		Vesicles 0.5 um	2	1	10	400008114		0.883949	Vesicles 0.5 um					49.1818	1					27.5152	1
1308	73.8571		Vesicles 0.5 um	1	1	7	400008111	27.5238		Vesicles 0.5 um	2	1	7	400008111		0.464177	Vesicles 0.5 um			73.8571	1					27.5238	1
1316	32.4194		Vesicles 0.5 um	1	1	5	400009261	27.5484		Vesicles 0.5 um	2	1	5	400009261		0.802424	Vesicles 0.5 um					32.4194	1					27.5484	1
1311	47.8333		Vesicles 0.5 um	1	1	14	400006237	27.7222		Vesicles 0.5 um	2	1	14	400006237		0.195352	Vesicles 0.5 um	47.8333	1					27.7222	1
1311	20.5161		Vesicles 0.5 um	1	1	10	400006235	27.7742		Vesicles 0.5 um	2	1	10	400006235		0.153485	Vesicles 0.5 um	20.5161	1					27.7742	1
1311	40.375		Vesicles 0.5 um	1	1	14	400006238	28.0625		Vesicles 0.5 um	2	1	14	400006238		0.57508	Vesicles 0.5 um			40.375	1					28.0625	1
1311	52.2895		Vesicles 0.5 um	1	1	3	400006228	28.2632		Vesicles 0.5 um	2	1	3	400006228		0.481334	Vesicles 0.5 um			52.2895	1					28.2632	1
1311	40.5455		Vesicles 0.5 um	1	1	3	400006226	28.4091		Vesicles 0.5 um	2	1	3	400006226		0.118343	Vesicles 0.5 um	40.5455	1					28.4091	1
1314	38.1538		Vesicles 0.5 um	1	1	10	400008508	28.4615		Vesicles 0.5 um	2	1	10	400008508		0.829969	Vesicles 0.5 um					38.1538	1					28.4615	1
1311	40.4444		Vesicles 0.5 um	1	1	3	400006227	28.6667		Vesicles 0.5 um	2	1	3	400006227		0.527776	Vesicles 0.5 um			40.4444	1					28.6667	1
1310	67.1154		Vesicles 0.5 um	1	1	5	400008235	28.7308		Vesicles 0.5 um	2	1	5	400008235		0.635975	Vesicles 0.5 um			67.1154	1					28.7308	1
1309	40.8889		Vesicles 0.5 um	1	1	13	400006116	28.8333		Vesicles 0.5 um	2	1	13	400006116		0.598768	Vesicles 0.5 um			40.8889	1					28.8333	1
1316	43.0536		Vesicles 0.5 um	1	1	3	400009257	29.1607		Vesicles 0.5 um	2	1	3	400009257		0.243254	Vesicles 0.5 um	43.0536	1					29.1607	1
1308	39		Vesicles 0.5 um	1	1	12	400008118	29.4286		Vesicles 0.5 um	2	1	12	400008118		0.988771	Vesicles 0.5 um					39	1					29.4286	1
1309	55.375		Vesicles 0.5 um	1	1	2	400006100	29.5		Vesicles 0.5 um	2	1	2	400006100		0.975788	Vesicles 0.5 um					55.375	1					29.5	1
1304	42.4583		Vesicles 0.5 um	1	1	13	400007171	29.5417		Vesicles 0.5 um	2	1	13	400007171		0.803039	Vesicles 0.5 um					42.4583	1					29.5417	1
1310	33.9091		Vesicles 0.5 um	1	1	6	400008236	30.0303		Vesicles 0.5 um	2	1	6	400008236		0.631702	Vesicles 0.5 um			33.9091	1					30.0303	1
1309	35.6774		Vesicles 0.5 um	1	1	13	400006120	30.0645		Vesicles 0.5 um	2	1	13	400006120		0.297732	Vesicles 0.5 um	35.6774	1					30.0645	1
1304	63.5556		Vesicles 0.5 um	1	1	18	400007176	30.1111		Vesicles 0.5 um	2	1	18	400007176		0.0469057	Vesicles 0.5 um	63.5556	1					30.1111	1
1309	51.4286		Vesicles 0.5 um	1	1	2	400006097	31		Vesicles 0.5 um	2	1	2	400006097		0.77195	Vesicles 0.5 um					51.4286	1					31	1
1304	71.6429		Vesicles 0.5 um	1	1	20	400007178	31.0357		Vesicles 0.5 um	2	1	20	400007178		0.0858019	Vesicles 0.5 um	71.6429	1					31.0357	1
1309	23.2973		Vesicles 0.5 um	1	1	5	400006106	31.3243		Vesicles 0.5 um	2	1	5	400006106		0.198536	Vesicles 0.5 um	23.2973	1					31.3243	1
1308	27.625		Vesicles 0.5 um	1	1	8	400008113	32.75		Vesicles 0.5 um	2	1	8	400008113		0.0163779	Vesicles 0.5 um	27.625	1					32.75	1
1310	35.3095		Vesicles 0.5 um	1	1	7	400008238	32.7857		Vesicles 0.5 um	2	1	7	400008238		0.989709	Vesicles 0.5 um					35.3095	1					32.7857	1
1316	46.5714		Vesicles 0.5 um	1	1	3	400009258	33		Vesicles 0.5 um	2	1	3	400009258		0.311599	Vesicles 0.5 um	46.5714	1					33	1
1304	69.3333		Vesicles 0.5 um	1	1	20	400007177	33.2917		Vesicles 0.5 um	2	1	20	400007177		0.315399	Vesicles 0.5 um	69.3333	1					33.2917	1
1311	66.9375		Vesicles 0.5 um	1	1	14	400006240	33.5625		Vesicles 0.5 um	2	1	14	400006240		0.100834	Vesicles 0.5 um	66.9375	1					33.5625	1
1317	53.439		Vesicles 0.5 um	1	1	7	400007804	33.7561		Vesicles 0.5 um	2	1	7	400007804		0.068481	Vesicles 0.5 um	53.439	1					33.7561	1
1311	43.9091		Vesicles 0.5 um	1	1	10	400006233	35.1364		Vesicles 0.5 um	2	1	10	400006233		0.0976873	Vesicles 0.5 um	43.9091	1					35.1364	1
1308	39.85		Vesicles 0.5 um	1	1	8	400008112	35.25		Vesicles 0.5 um	2	1	8	400008112		0.985285	Vesicles 0.5 um					39.85	1					35.25	1
1309	34		Vesicles 0.5 um	1	1	1	400006096	38.375		Vesicles 0.5 um	2	1	1	400006096		0.32015	Vesicles 0.5 um	34	1					38.375	1
1317	40.8571		Vesicles 0.5 um	1	1	7	400007805	39.1429		Vesicles 0.5 um	2	1	7	400007805		0.822045	Vesicles 0.5 um					40.8571	1					39.1429	1
1308	14		Vesicles 0.75 um	1	1	13	300002761	17.3907		Vesicles 0.75 um	2	1	13	300002761		0.149162	Vesicles 0.75 um	14	1					17.3907	1
1316	15.6736		Vesicles 0.75 um	1	1	3	300002843	18.8394		Vesicles 0.75 um	2	1	3	300002843		0.875225	Vesicles 0.75 um					15.6736	1					18.8394	1
1317	29.6667		Vesicles 0.75 um	1	1	23	300001851	19.5111		Vesicles 0.75 um	2	1	23	300001851		0.767427	Vesicles 0.75 um					29.6667	1					19.5111	1
1316	43.6739		Vesicles 0.75 um	1	1	9	300002845	19.5797		Vesicles 0.75 um	2	1	9	300002845		0.0462574	Vesicles 0.75 um	43.6739	1					19.5797	1
1315	42.8788		Vesicles 0.75 um	1	1	16	300002285	20.0909		Vesicles 0.75 um	2	1	16	300002285		0.0692186	Vesicles 0.75 um	42.8788	1					20.0909	1
1311	40.6591		Vesicles 0.75 um	1	1	13	300001876	20.9242		Vesicles 0.75 um	2	1	13	300001876		0.107426	Vesicles 0.75 um	40.6591	1					20.9242	1
1317	29.203		Vesicles 0.75 um	1	1	1	300001844	21.7519		Vesicles 0.75 um	2	1	1	300001844		0.177263	Vesicles 0.75 um	29.203	1					21.7519	1
1317	25.2449		Vesicles 0.75 um	1	1	22	300001850	22.2551		Vesicles 0.75 um	2	1	22	300001850		0.466885	Vesicles 0.75 um			25.2449	1					22.2551	1
1314	21.6583		Vesicles 0.75 um	1	1	15	300001994	23.3333		Vesicles 0.75 um	2	1	15	300001994		0.513237	Vesicles 0.75 um			21.6583	1					23.3333	1
1304	63.0095		Vesicles 0.75 um	1	1	4	300001580	24.5333		Vesicles 0.75 um	2	1	4	300001580		0.881693	Vesicles 0.75 um					63.0095	1					24.5333	1
1317	16.3019		Vesicles 0.75 um	1	1	10	300001848	24.8962		Vesicles 0.75 um	2	1	10	300001848		0.612571	Vesicles 0.75 um			16.3019	1					24.8962	1
1315	29.1313		Vesicles 0.75 um	1	1	10	300002283	24.9091		Vesicles 0.75 um	2	1	10	300002283		0.22047	Vesicles 0.75 um	29.1313	1					24.9091	1
1314	59.9558		Vesicles 0.75 um	1	1	7	300001992	25.2301		Vesicles 0.75 um	2	1	7	300001992		0.690143	Vesicles 0.75 um					59.9558	1					25.2301	1
1317	37.8991		Vesicles 0.75 um	1	1	3	300001845	25.4954		Vesicles 0.75 um	2	1	3	300001845		0.371751	Vesicles 0.75 um			37.8991	1					25.4954	1
1317	35.2121		Vesicles 0.75 um	1	1	7	300001847	25.5051		Vesicles 0.75 um	2	1	7	300001847		0.786218	Vesicles 0.75 um					35.2121	1					25.5051	1
1316	43.6466		Vesicles 0.75 um	1	1	16	300002847	25.5431		Vesicles 0.75 um	2	1	16	300002847		0.560677	Vesicles 0.75 um			43.6466	1					25.5431	1
1311	50.686		Vesicles 0.75 um	1	1	9	300001875	26.4302		Vesicles 0.75 um	2	1	9	300001875		0.0426697	Vesicles 0.75 um	50.686	1					26.4302	1
1316	61.6023		Vesicles 0.75 um	1	1	14	300002846	28.3295		Vesicles 0.75 um	2	1	14	300002846		0.281232	Vesicles 0.75 um	61.6023	1					28.3295	1
1304	34.381		Vesicles 0.75 um	1	1	11	300001581	28.3524		Vesicles 0.75 um	2	1	11	300001581		0.418049	Vesicles 0.75 um			34.381	1					28.3524	1
1316	48.0741		Vesicles 0.75 um	1	1	5	300002844	28.4074		Vesicles 0.75 um	2	1	5	300002844		0.130907	Vesicles 0.75 um	48.0741	1					28.4074	1
1308	29.4198		Vesicles 0.75 um	1	1	3	300002756	28.5432		Vesicles 0.75 um	2	1	3	300002756		0.323906	Vesicles 0.75 um	29.4198	1					28.5432	1
1304	51.9737		Vesicles 0.75 um	1	1	13	300001582	29		Vesicles 0.75 um	2	1	13	300001582		0.589298	Vesicles 0.75 um			51.9737	1					29	1
1317	16.6056		Vesicles 0.75 um	1	1	16	300001849	29.1268		Vesicles 0.75 um	2	1	16	300001849		0.7271	Vesicles 0.75 um					16.6056	1					29.1268	1
1315	52.9518		Vesicles 0.75 um	1	1	13	300002284	29.4096		Vesicles 0.75 um	2	1	13	300002284		0.898995	Vesicles 0.75 um					52.9518	1					29.4096	1
1314	36.3		Vesicles 0.75 um	1	1	8	300001993	29.41		Vesicles 0.75 um	2	1	8	300001993		0.534414	Vesicles 0.75 um			36.3	1					29.41	1
1310	40.3425		Vesicles 0.75 um	1	1	7	300001952	29.589		Vesicles 0.75 um	2	1	7	300001952		0.0579783	Vesicles 0.75 um	40.3425	1					29.589	1
1317	62.6237		Vesicles 0.75 um	1	1	4	300001846	30.4194		Vesicles 0.75 um	2	1	4	300001846		0.227598	Vesicles 0.75 um	62.6237	1					30.4194	1
1308	45.7333		Vesicles 0.75 um	1	1	8	300002758	30.6222		Vesicles 0.75 um	2	1	8	300002758		0.272114	Vesicles 0.75 um	45.7333	1					30.6222	1
1304	63.8182		Vesicles 0.75 um	1	1	20	300001583	31.013		Vesicles 0.75 um	2	1	20	300001583		0.564048	Vesicles 0.75 um			63.8182	1					31.013	1
1315	25.9722		Vesicles 0.75 um	1	1	9	300002282	31.5833		Vesicles 0.75 um	2	1	9	300002282		0.572723	Vesicles 0.75 um			25.9722	1					31.5833	1
1309	62.2892		Vesicles 0.75 um	1	1	12	300001545	32.1566		Vesicles 0.75 um	2	1	12	300001545		0.437736	Vesicles 0.75 um			62.2892	1					32.1566	1
1311	36.0294		Vesicles 0.75 um	1	1	13	300001877	32.5		Vesicles 0.75 um	2	1	13	300001877		0.559707	Vesicles 0.75 um			36.0294	1					32.5	1
1309	51.1639		Vesicles 0.75 um	1	1	8	300001544	32.7705		Vesicles 0.75 um	2	1	8	300001544		0.742376	Vesicles 0.75 um					51.1639	1					32.7705	1
1304	22.9865		Vesicles 0.75 um	1	1	21	300001584	33.4324		Vesicles 0.75 um	2	1	21	300001584		0.696481	Vesicles 0.75 um					22.9865	1					33.4324	1
1308	32.2344		Vesicles 0.75 um	1	1	2	300002755	33.6563		Vesicles 0.75 um	2	1	2	300002755		0.636433	Vesicles 0.75 um			32.2344	1					33.6563	1
1304	43.3276		Vesicles 0.75 um	1	1	3	300001579	34.2241		Vesicles 0.75 um	2	1	3	300001579		0.279789	Vesicles 0.75 um	43.3276	1					34.2241	1
1308	54.5517		Vesicles 0.75 um	1	1	7	300002757	35.1034		Vesicles 0.75 um	2	1	7	300002757		0.635615	Vesicles 0.75 um			54.5517	1					35.1034	1
1308	52.8713		Vesicles 0.75 um	1	1	11	300002759	40.4455		Vesicles 0.75 um	2	1	11	300002759		0.626006	Vesicles 0.75 um			52.8713	1					40.4455	1
1308	44.0721		Vesicles 1.0 um	1	1	13	200000784	18.7837		Vesicles 1.0 um	2	1	13	200000784		0.931179	Vesicles 1.0 um					44.0721	1					18.7837	1
1317	27.8831		Vesicles 1.0 um	1	1	1	200000485	20.9351		Vesicles 1.0 um	2	1	1	200000485		0.507502	Vesicles 1.0 um			27.8831	1					20.9351	1
1304	63.3197		Vesicles 1.0 um	1	1	4	200000459	22.8934		Vesicles 1.0 um	2	1	4	200000459		0.493226	Vesicles 1.0 um			63.3197	1					22.8934	1
1317	37.8443		Vesicles 1.0 um	1	1	3	200000486	23.4016		Vesicles 1.0 um	2	1	3	200000486		0.0957417	Vesicles 1.0 um	37.8443	1					23.4016	1
1314	57.1102		Vesicles 1.0 um	1	1	7	200000511	23.6693		Vesicles 1.0 um	2	1	7	200000511		0.486781	Vesicles 1.0 um			57.1102	1					23.6693	1
1316	43.7045		Vesicles 1.0 um	1	1	16	200000521	23.8333		Vesicles 1.0 um	2	1	16	200000521		0.895495	Vesicles 1.0 um					43.7045	1					23.8333	1
1316	50.2619		Vesicles 1.0 um	1	1	3	200000516	24.8333		Vesicles 1.0 um	2	1	3	200000516		0.791551	Vesicles 1.0 um					50.2619	1					24.8333	1
1317	22.8623		Vesicles 1.0 um	1	1	13	200000490	25.3986		Vesicles 1.0 um	2	1	13	200000490		0.732853	Vesicles 1.0 um					22.8623	1					25.3986	1
1311	40.3581		Vesicles 1.0 um	1	1	0	200000684	27.0135		Vesicles 1.0 um	2	1	0	200000684		0.470152	Vesicles 1.0 um			40.3581	1					27.0135	1
1317	60.0093		Vesicles 1.0 um	1	1	4	200000487	27.6636		Vesicles 1.0 um	2	1	4	200000487		0.0665092	Vesicles 1.0 um	60.0093	1					27.6636	1
1304	33.7308		Vesicles 1.0 um	1	1	11	200000461	29.0154		Vesicles 1.0 um	2	1	11	200000461		0.3277	Vesicles 1.0 um	33.7308	1					29.0154	1
1315	24.213		Vesicles 1.0 um	1	1	9	200000427	29.7811		Vesicles 1.0 um	2	1	9	200000427		0.688965	Vesicles 1.0 um					24.213	1					29.7811	1
1304	58.419		Vesicles 1.0 um	1	1	18	200000463	29.9683		Vesicles 1.0 um	2	1	18	200000463		0.0829862	Vesicles 1.0 um	58.419	1					29.9683	1
1308	43.568		Vesicles 1.0 um	1	1	2	200000779	30.032		Vesicles 1.0 um	2	1	2	200000779		0.625189	Vesicles 1.0 um			43.568	1					30.032	1
1314	34.7826		Vesicles 1.0 um	1	1	18	200000517	30.2319		Vesicles 1.0 um	2	1	18	200000517		0.331246	Vesicles 1.0 um	34.7826	1					30.2319	1
1310	41.0352		Vesicles 1.0 um	1	1	10	200000404	30.5879		Vesicles 1.0 um	2	1	10	200000404		0.314289	Vesicles 1.0 um	41.0352	1					30.5879	1
1308	56.211		Vesicles 1.0 um	1	1	9	200000782	31.5046		Vesicles 1.0 um	2	1	9	200000782		0.996815	Vesicles 1.0 um					56.211	1					31.5046	1
1316	60.2667		Vesicles 1.0 um	1	1	5	200000517	31.9267		Vesicles 1.0 um	2	1	5	200000517		0.749028	Vesicles 1.0 um					60.2667	1					31.9267	1
1304	34.7009		Vesicles 1.0 um	1	1	9	200000460	31.9487		Vesicles 1.0 um	2	1	9	200000460		0.460808	Vesicles 1.0 um			34.7009	1					31.9487	1
1310	38.7338		Vesicles 1.0 um	1	1	13	200000405	32.2302		Vesicles 1.0 um	2	1	13	200000405		0.626099	Vesicles 1.0 um			38.7338	1					32.2302	1
1314	47.4741		Vesicles 1.0 um	1	1	8	200000512	32.4741		Vesicles 1.0 um	2	1	8	200000512		0.599883	Vesicles 1.0 um			47.4741	1					32.4741	1
1316	23.5644		Vesicles 1.0 um	1	1	19	200000522	33.5545		Vesicles 1.0 um	2	1	19	200000522		0.148108	Vesicles 1.0 um	23.5644	1					33.5545	1
1316	29.3962		Vesicles 1.0 um	1	1	7	200000519	34.7358		Vesicles 1.0 um	2	1	7	200000519		0.0563704	Vesicles 1.0 um	29.3962	1					34.7358	1
1314	48.0176		Vesicles 1.0 um	1	1	13	200000514	34.9176		Vesicles 1.0 um	2	1	13	200000514		0.461214	Vesicles 1.0 um			48.0176	1					34.9176	1
1315	28.6759		Vesicles 1.0 um	1	1	14	200000429	35.1389		Vesicles 1.0 um	2	1	14	200000429		0.328603	Vesicles 1.0 um	28.6759	1					35.1389	1
1311	51.8503		Vesicles 1.0 um	1	1	15	200000690	35.381		Vesicles 1.0 um	2	1	15	200000690		0.978973	Vesicles 1.0 um					51.8503	1					35.381	1
1308	48.4262		Vesicles 1.0 um	1	1	7	200000781	35.6612		Vesicles 1.0 um	2	1	7	200000781		0.591464	Vesicles 1.0 um			48.4262	1					35.6612	1
1311	66.2457		Vesicles 1.0 um	1	1	6	200000686	36.3829		Vesicles 1.0 um	2	1	6	200000686		0.982954	Vesicles 1.0 um					66.2457	1					36.3829	1
1314	45.685		Vesicles 1.0 um	1	1	16	200000515	37.1417		Vesicles 1.0 um	2	1	16	200000515		0.198624	Vesicles 1.0 um	45.685	1					37.1417	1
1309	56.1648		Vesicles 1.0 um	1	1	5	200000575	37.2088		Vesicles 1.0 um	2	1	5	200000575		0.666164	Vesicles 1.0 um					56.1648	1					37.2088	1
1310	38.0956		Vesicles 1.0 um	1	1	10	200000403	37.4118		Vesicles 1.0 um	2	1	10	200000403		0.838156	Vesicles 1.0 um					38.0956	1					37.4118	1
1317	40.4451		Vesicles 1.0 um	1	1	8	200000489	37.6647		Vesicles 1.0 um	2	1	8	200000489		0.152733	Vesicles 1.0 um	40.4451	1					37.6647	1
1310	66.4951		Vesicles 1.0 um	1	1	5	200000401	37.7767		Vesicles 1.0 um	2	1	5	200000401		0.025094	Vesicles 1.0 um	66.4951	1					37.7767	1
1314	41.8163		Vesicles 1.0 um	1	1	17	200000516	37.8503		Vesicles 1.0 um	2	1	17	200000516		0.285134	Vesicles 1.0 um	41.8163	1					37.8503	1
1309	35.8556		Vesicles 1.0 um	1	1	14	200000578	38.3111		Vesicles 1.0 um	2	1	14	200000578		0.243789	Vesicles 1.0 um	35.8556	1					38.3111	1
1315	34.6082		Vesicles 1.0 um	1	1	2	200000425	38.4433		Vesicles 1.0 um	2	1	2	200000425		0.560661	Vesicles 1.0 um			34.6082	1					38.4433	1
1308	48.3768		Vesicles 1.0 um	1	1	6	200000780	38.4928		Vesicles 1.0 um	2	1	6	200000780		0.745011	Vesicles 1.0 um					48.3768	1					38.4928	1
1309	60.0662		Vesicles 1.0 um	1	1	7	200000576	39.3309		Vesicles 1.0 um	2	1	7	200000576		0.855312	Vesicles 1.0 um					60.0662	1					39.3309	1
1311	47.6957		Vesicles 1.0 um	1	1	8	200000687	39.4913		Vesicles 1.0 um	2	1	8	200000687		0.720637	Vesicles 1.0 um					47.6957	1					39.4913	1
1311	66.3012		Vesicles 1.0 um	1	1	13	200000689	39.6566		Vesicles 1.0 um	2	1	13	200000689		0.606663	Vesicles 1.0 um			66.3012	1					39.6566	1
1315	41.6029		Vesicles 1.0 um	1	1	4	200000426	40.6397		Vesicles 1.0 um	2	1	4	200000426		0.266306	Vesicles 1.0 um	41.6029	1					40.6397	1
1317	37.5038		Vesicles 1.0 um	1	1	17	200000492	41.3158		Vesicles 1.0 um	2	1	17	200000492		0.740562	Vesicles 1.0 um					37.5038	1					41.3158	1
1304	79.3788		Vesicles 1.0 um	1	1	1	200000458	41.3864		Vesicles 1.0 um	2	1	1	200000458		0.118389	Vesicles 1.0 um	79.3788	1					41.3864	1
1304	46.3481		Vesicles 1.0 um	1	1	14	200000462	41.7185		Vesicles 1.0 um	2	1	14	200000462		0.449903	Vesicles 1.0 um			46.3481	1					41.7185	1
1309	64.6034		Vesicles 1.0 um	1	1	12	200000577	41.7874		Vesicles 1.0 um	2	1	12	200000577		0.354158	Vesicles 1.0 um			64.6034	1					41.7874	1
1316	38.1356		Vesicles 1.0 um	1	1	0	200000515	43.4689		Vesicles 1.0 um	2	1	0	200000515		0.504282	Vesicles 1.0 um			38.1356	1					43.4689	1
1317	64.6696		Vesicles 1.0 um	1	1	14	200000491	43.7143		Vesicles 1.0 um	2	1	14	200000491		0.580854	Vesicles 1.0 um			64.6696	1					43.7143	1
1310	77.665		Vesicles 1.0 um	1	1	6	200000402	43.7462		Vesicles 1.0 um	2	1	6	200000402		0.0500366	Vesicles 1.0 um	77.665	1					43.7462	1
1317	37.8968		Vesicles 1.0 um	1	1	6	200000488	44.4387		Vesicles 1.0 um	2	1	6	200000488		0.191616	Vesicles 1.0 um	37.8968	1					44.4387	1
1308	55.4601		Vesicles 1.0 um	1	1	10	200000783	46.0751		Vesicles 1.0 um	2	1	10	200000783		0.366791	Vesicles 1.0 um			55.4601	1					46.0751	1
1316	62.7813		Vesicles 1.0 um	1	1	15	200000520	46.4188		Vesicles 1.0 um	2	1	15	200000520		0.334322	Vesicles 1.0 um			62.7813	1					46.4188	1
1309	49.2605		Vesicles 1.0 um	1	1	1	200000573	47.4538		Vesicles 1.0 um	2	1	1	200000573		0.295163	Vesicles 1.0 um	49.2605	1					47.4538	1
1314	47.9119		Vesicles 1.0 um	1	1	1	200000510	50.1698		Vesicles 1.0 um	2	1	1	200000510		0.304682	Vesicles 1.0 um	47.9119	1					50.1698	1
1309	31.8042		Vesicles 1.0 um	1	1	3	200000574	57.1164		Vesicles 1.0 um	2	1	3	200000574		0.335611	Vesicles 1.0 um			31.8042	1					57.1164	1
1315	57.7736		Vesicles 1.0 um	1	1	11	200000428	57.7453		Vesicles 1.0 um	2	1	11	200000428		0.256197	Vesicles 1.0 um	57.7736	1					57.7453	1
1310	65.8667		Vesicles 1.0 um	1	1	0	200000400	63.4872		Vesicles 1.0 um	2	1	0	200000400		0.692945	Vesicles 1.0 um					65.8667	1					63.4872	1
1311	42.0786		Vesicles 1.0 um	1	1	4	200000685	66.1714		Vesicles 1.0 um	2	1	4	200000685		0.0438985	Vesicles 1.0 um	42.0786	1					66.1714	1
1314	32.2737		Vesicles 1.0 um	1	1	8	200000513	71.5263		Vesicles 1.0 um	2	1	8	200000513		0.820691	Vesicles 1.0 um					32.2737	1					71.5263	1

## Sheet: C (EGODOTtoTOROID)
Images	Vesicles 0.25 um Intensity Mean	Unit	Category	Channel	Time	CellID	ID	Vesicles 0.25 um Intensity Mean	Unit	Category	Channel	Time	CellID	ID
1304	0		Vesicles 0.25 um	1	1	3	500044835	0		Vesicles 0.25 um	2	1	3	500044835
1304	0		Vesicles 0.25 um	1	1	4	500044838	0		Vesicles 0.25 um	2	1	4	500044838
1304	0		Vesicles 0.25 um	1	1	4	500044839	0		Vesicles 0.25 um	2	1	4	500044839
1304	0		Vesicles 0.25 um	1	1	4	500044840	0		Vesicles 0.25 um	2	1	4	500044840
1304	0		Vesicles 0.25 um	1	1	6	500044845	0		Vesicles 0.25 um	2	1	6	500044845
1308	0		Vesicles 0.25 um	1	1	8	500042152	0		Vesicles 0.25 um	2	1	8	500042152
1308	0		Vesicles 0.5 um	1	1	8	400008552	0		Vesicles 0.5 um	2	1	8	400008552
1309	0		Vesicles 0.25 um	1	1	2	500043162	0		Vesicles 0.25 um	2	1	2	500043162
1309	0		Vesicles 0.25 um	1	1	2	500043163	0		Vesicles 0.25 um	2	1	2	500043163
1309	0		Vesicles 0.25 um	1	1	5	500043171	0		Vesicles 0.25 um	2	1	5	500043171
1309	0		Vesicles 0.25 um	1	1	8	500043175	0		Vesicles 0.25 um	2	1	8	500043175
1310	0		Vesicles 0.25 um	1	1	7	500042416	0		Vesicles 0.25 um	2	1	7	500042416
1310	0		Vesicles 0.25 um	1	1	8	500042420	0		Vesicles 0.25 um	2	1	8	500042420
1310	0		Vesicles 0.25 um	1	1	12	500042426	0		Vesicles 0.25 um	2	1	12	500042426
1310	0		Vesicles 0.25 um	1	1	12	500042430	0		Vesicles 0.25 um	2	1	12	500042430
1310	0		Vesicles 0.25 um	1	1	12	500042431	0		Vesicles 0.25 um	2	1	12	500042431
1310	0		Vesicles 0.5 um	1	1	12	400008490	0		Vesicles 0.5 um	2	1	12	400008490
1311	0		Vesicles 0.25 um	1	1	6	500042449	0		Vesicles 0.25 um	2	1	6	500042449
1311	0		Vesicles 0.25 um	1	1	14	500042467	0		Vesicles 0.25 um	2	1	14	500042467
1311	0		Vesicles 0.25 um	1	1	14	500042468	0		Vesicles 0.25 um	2	1	14	500042468
1311	0		Vesicles 0.25 um	1	1	16	500042470	0		Vesicles 0.25 um	2	1	16	500042470
1311	0		Vesicles 0.75 um	1	1	9	300002912	0		Vesicles 0.75 um	2	1	9	300002912																			Pearsons		TOTAL	0.0199614			Pearsons		TOTAL	0.631141
1311	0		Vesicles 1.0 um	1	1	9	200000834	0		Vesicles 1.0 um	2	1	9	200000834																					STDV	0.094983					STDV	0.175146
1314	0		Vesicles 0.75 um	1	1	8	300001530	0		Vesicles 0.75 um	2	1	8	300001530																					µ	-0.00358335					µ	0.525007
1315	0		Vesicles 0.25 um	1	1	2	500031921	0		Vesicles 0.25 um	2	1	2	500031921																					REAP	0.0541312	-0.113209	0.0483279			REAP	0.479498	0.377108	0.718416
1315	0		Vesicles 0.25 um	1	1	2	500031924	0		Vesicles 0.25 um	2	1	2	500031924																			Vesicles 0.25-0.5 um						Vesicles 0.75-1 um
1317	0		Vesicles 0.25 um	1	1	9	500039840	0		Vesicles 0.25 um	2	1	9	500039840																			color CH1			color CH2			color CH1			color CH2
1317	0		Vesicles 0.25 um	1	1	20	500039851	0		Vesicles 0.25 um	2	1	20	500039851		ALEA		REAP1		REAP2		REAP3		REAP1		REAP2		REAP3					REAP1	REAP2	REAP3	REAP1	REAP2	REAP3	REAP1	REAP2	REAP3	REAP1	REAP2	REAP3
1316	26.253		Vesicles 0.25 um	1	1	0	500037494	9.43373		Vesicles 0.25 um	2	1	0	500037494		0.217181	Vesicles 0.25 um	26.253	1					9.43373	1							Vesicles 0.25 um	29.4324	33.4054	26.253	29.4324	34.1622	9.43373	47.5258	52.7009	55.2203	10.3093	11.1121	11.6949
1311	28.1176		Vesicles 0.25 um	1	1	15	500042469	1		Vesicles 0.25 um	2	1	15	500042469		0.105023	Vesicles 0.25 um	28.1176	1					1	1							Vesicles 0.5 um	32.5128	34.8916	28.1176	20.2949	27.8313	1	51.3663	53.4327	55.2433	8.41584	17.1154	11.5475
1317	29.4324		Vesicles 0.25 um	1	1	5	500039829	29.4324		Vesicles 0.25 um	2	1	5	500039829		0.15303	Vesicles 0.25 um	29.4324	1					29.4324	1							Vesicles 0.25 um	40.6667	41.0833	30.9655	13.7037	48.9	10.1724	53.0648	53.898	56.6947	8.61111	11.8878	6.77895
1308	30.9655		Vesicles 0.25 um	1	1	4	500042135	10.1724		Vesicles 0.25 um	2	1	4	500042135		0.799362	Vesicles 0.25 um					30.9655	1					10.1724	1			Vesicles 0.25 um	40.7391	43.2222	32.875	16.6087	9.4	27.3125	54.0714	54.4071	63.5399	7.68045	11.6327	14.8896
1304	32.875		Vesicles 0.25 um	1	1	10	500044851	27.3125		Vesicles 0.25 um	2	1	10	500044851		0.8024	Vesicles 0.25 um					32.875	1					27.3125	1			Vesicles 0.25 um	41.5	44.6711	36.4583	48.2308	35.5263	19.6458	54.1215	55.1148	63.7723	11.3178	65.5082	10.7822
1316	33.4054		Vesicles 0.25 um	1	1	2	500037495	34.1622		Vesicles 0.25 um	2	1	2	500037495		0.570172	Vesicles 0.25 um			33.4054	1					34.1622	1					Vesicles 0.25 um	42.3571	50	36.4884	9.96429	21.5833	12.8372	54.2727	56.4105	64.1111	10.8355	13.2	13.1889
1317	36.4583		Vesicles 0.25 um	1	1	10	500039842	19.6458		Vesicles 0.25 um	2	1	10	500039842		0.804933	Vesicles 0.25 um					36.4583	1					19.6458	1			Vesicles 0.5 um	44.5345	51.8182	39.2239	39.5172	16.1818	34.9701	54.3204	56.8782	64.6667	21.7961	8.28413	32.7708
1308	36.4884		Vesicles 0.25 um	1	1	6	500042143	12.8372		Vesicles 0.25 um	2	1	6	500042143		0.795354	Vesicles 0.25 um					36.4884	1					12.8372	1			Vesicles 0.5 um	45.1384	53.0909	40.0667	12.7421	8.27273	16.7333	55.625	58.6404	66.0313	8.97917	7.30337	16.5729
1317	40.0667		Vesicles 0.25 um	1	1	11	500039844	16.7333		Vesicles 0.25 um	2	1	11	500039844		0.45394	Vesicles 0.25 um			40.0667	1					16.7333	1					Vesicles 0.25 um	45.7826	53.8919	42.6667	5.6087	37.6216	25	58.2928	58.75	67.5949	12.8973	14.3523	38.8101
1317	40.6667		Vesicles 0.25 um	1	1	20	500039849	13.7037		Vesicles 0.25 um	2	1	20	500039849		0.472028	Vesicles 0.25 um			40.6667	1					13.7037	1					Vesicles 0.25 um	46.5161	53.9524	43.1207	12.2903	2.57143	16.4138	58.85	59.9192	79.1667	8.1	12.5231	6.54167
1317	40.7391		Vesicles 0.25 um	1	1	2	500039826	16.6087		Vesicles 0.25 um	2	1	2	500039826		0.715947	Vesicles 0.25 um					40.7391	1					16.6087	1			Vesicles 0.25 um	47	54.2	45.2143	5.625	50.0889	3.78571	59.7344	62.4189	81.037	12.4635	15.9054	7.96296
1315	41.5		Vesicles 0.25 um	1	1	9	500031928	48.2308		Vesicles 0.25 um	2	1	9	500031928		0.82971	Vesicles 0.25 um					41.5	1					48.2308	1			Vesicles 0.25 um	47.4545	54.5	45.4766	7	11.5	9.57031	60.4388	62.8696	86	9.0102	57.7536	113.579
1317	42.3571		Vesicles 0.25 um	1	1	15	500039848	9.96429		Vesicles 0.25 um	2	1	15	500039848		0.175456	Vesicles 0.25 um	42.3571	1					9.96429	1							Vesicles 0.25 um	47.8333	55.4259	46.963	6.44444	28.7963	9.66667	61.0816	63.4082	91.8462	17.6327	13.6837	67.2308
1310	42.6667		Vesicles 0.25 um	1	1	2	500042395	25		Vesicles 0.25 um	2	1	2	500042395		0.74422	Vesicles 0.25 um					42.6667	1					25	1			Vesicles 0.25 um	48.8889	55.75	47.3043	4.88889	17.375	15.5217	61.6875	63.4292	94.1818	12.8333	10.3833	92.3636
1314	43.2222		Vesicles 0.25 um	1	1	16	500040474	9.4		Vesicles 0.25 um	2	1	16	500040474		0.487749	Vesicles 0.25 um			43.2222	1					9.4	1					Vesicles 0.25 um	50.4545	56.0833	50	16.3636	40.25	13	62.6	64.0684	67.0202	13.7778	13.9263	15.3232
1311	45.2143		Vesicles 0.25 um	1	1	11	500042457	3.78571		Vesicles 0.25 um	2	1	11	500042457		0.110662	Vesicles 0.25 um	45.2143	1					3.78571	1							Vesicles 0.25 um	51.25	56.1875	50.4167	10.375	34.625	8.33333	62.602	64.48	73.1429	18.7857	10.24	39.7143
1311	45.7826		Vesicles 0.25 um	1	1	5	500042447	5.6087		Vesicles 0.25 um	2	1	5	500042447		0.811437	Vesicles 0.25 um					45.7826	1					5.6087	1			Vesicles 0.25 um	52	56.5064	51.3125	33.3636	11.6953	4.8125	62.9091	66	73.37	23.8889	5	23.98
1304	46.5161		Vesicles 0.25 um	1	1	0	500044824	12.2903		Vesicles 0.25 um	2	1	0	500044824		0.681918	Vesicles 0.25 um					46.5161	1					12.2903	1			Vesicles 0.25 um	52.625	57	52.1552	9.875	31	27.1034	63.5347	66.3762	73.566	13.396	10.2871	49.9434
1304	46.963		Vesicles 0.25 um	1	1	0	500044825	9.66667		Vesicles 0.25 um	2	1	0	500044825		0.453082	Vesicles 0.25 um			46.963	1					9.66667	1					Vesicles 0.25 um	54.625	57.6098	54.8125	43.375	12.2195	25.4375	64.4706	67.3478	84.3182	47.1618	30.713	72.0909
1317	47		Vesicles 0.25 um	1	1	2	500039827	5.625		Vesicles 0.25 um	2	1	2	500039827		0.222689	Vesicles 0.25 um	47	1					5.625	1							Vesicles 0.25 um	54.7273	58.2222	55.1111	7.09091	6.88889	9.77778	64.6105	70.0086	85.3333	11.2842	11.4506	81.3611
1317	47.3043		Vesicles 0.25 um	1	1	11	500039843	15.5217		Vesicles 0.25 um	2	1	11	500039843		0.772205	Vesicles 0.25 um					47.3043	1					15.5217	1			Vesicles 0.25 um	54.7917	59.1	56.1333	11.7083	16	9	65.5657	72.72	144.136	41.2727	25.24	115.591
1310	47.4545		Vesicles 0.25 um	1	1	5	500042400	7		Vesicles 0.25 um	2	1	5	500042400		0.665334	Vesicles 0.25 um			47.4545	1					7	1					Vesicles 0.25 um	55.1	60	57.2222	5.4	10.6	4.22222	78.3636	100.712	101	92	55.0962	20.7143
1310	47.8333		Vesicles 0.25 um	1	1	6	500042405	6.44444		Vesicles 0.25 um	2	1	6	500042405		0.635111	Vesicles 0.25 um			47.8333	1					6.44444	1					Vesicles 0.25 um	55.6667	61.6923	58.0769	23.5714	10.8462	5.38462	92.125			14
1314	48.8889		Vesicles 0.25 um	1	1	0	500040455	4.88889		Vesicles 0.25 um	2	1	0	500040455		0.194778	Vesicles 0.25 um	48.8889	1					4.88889	1							Vesicles 0.25 um	55.9444	62	58.5833	7.61111	17.6667	7.33333
1314	50		Vesicles 0.25 um	1	1	12	500040469	21.5833		Vesicles 0.25 um	2	1	12	500040469		0.142511	Vesicles 0.25 um	50	1					21.5833	1							Vesicles 0.25 um	56.7037	62.1936	58.6667	5.96296	9.67742	21.4167
1316	50		Vesicles 0.25 um	1	1	12	500037503	13		Vesicles 0.25 um	2	1	12	500037503		0.784598	Vesicles 0.25 um					50	1					13	1			Vesicles 0.25 um	58.1818	62.6	58.7143	20.4545	7	5.57143
1315	50.4167		Vesicles 0.25 um	1	1	15	500031934	8.33333		Vesicles 0.25 um	2	1	15	500031934		0.166533	Vesicles 0.25 um	50.4167	1					8.33333	1							Vesicles 0.25 um	59.1	64.2	58.75	11.5	10.4	12.875
1310	50.4545		Vesicles 0.25 um	1	1	7	500042415	16.3636		Vesicles 0.25 um	2	1	7	500042415		0.583333	Vesicles 0.25 um			50.4545	1					16.3636	1					Vesicles 0.25 um	59.4167	64.4615	58.9333	8.41667	9.38461	8.2
1311	51.25		Vesicles 0.25 um	1	1	8	500042451	10.375		Vesicles 0.25 um	2	1	8	500042451		0.25123	Vesicles 0.25 um	51.25	1					10.375	1							Vesicles 0.25 um	60.8571	64.5	59.4	7.14286	9	7.1
1315	51.3125		Vesicles 0.25 um	1	1	7	500031926	4.8125		Vesicles 0.25 um	2	1	7	500031926		0.97964	Vesicles 0.25 um					51.3125	1					4.8125	1			Vesicles 0.25 um	61.375	64.6379	59.6575	17.75	33.4655	12.2466
1317	51.8182		Vesicles 0.25 um	1	1	12	500039845	16.1818		Vesicles 0.25 um	2	1	12	500039845		0.0110683	Vesicles 0.25 um	51.8182	1					16.1818	1							Vesicles 0.25 um	62.7143	64.8	59.8182	78	6.1	5.63636
1317	52		Vesicles 0.25 um	1	1	23	500039856	33.3636		Vesicles 0.25 um	2	1	23	500039856		0.101038	Vesicles 0.25 um	52	1					33.3636	1							Vesicles 0.25 um	63.2727	65	59.8889	33.8182	13.4444	40.6667
1317	52.625		Vesicles 0.25 um	1	1	9	500039841	9.875		Vesicles 0.25 um	2	1	9	500039841		0.865668	Vesicles 0.25 um					52.625	1					9.875	1			Vesicles 0.5 um	63.2857	65	61.3533	35.3143	9.2	11.4467
1311	53.0909		Vesicles 0.25 um	1	1	4	500042446	8.27273		Vesicles 0.25 um	2	1	4	500042446		0.242315	Vesicles 0.25 um	53.0909	1					8.27273	1							Vesicles 0.25 um	63.4286	65.5667	61.5	4	32.2333	12.125
1314	54.5		Vesicles 0.25 um	1	1	10	500040467	11.5		Vesicles 0.25 um	2	1	10	500040467		0.366523	Vesicles 0.25 um			54.5	1					11.5	1					Vesicles 0.25 um	63.5	66	62.25	11.5	5.33333	8.625
1317	54.625		Vesicles 0.25 um	1	1	7	500039832	43.375		Vesicles 0.25 um	2	1	7	500039832		0.647437	Vesicles 0.25 um			54.625	1					43.375	1					Vesicles 0.25 um	63.9	66.6154	62.625	13	22.6154	6
1309	54.7273		Vesicles 0.25 um	1	1	0	500043157	7.09091		Vesicles 0.25 um	2	1	0	500043157		0.309845	Vesicles 0.25 um	54.7273	1					7.09091	1							Vesicles 0.25 um	64	67.0145	62.8	5.33333	6.98551	17
1310	54.7917		Vesicles 0.25 um	1	1	6	500042406	11.7083		Vesicles 0.25 um	2	1	6	500042406		0.543724	Vesicles 0.25 um			54.7917	1					11.7083	1					Vesicles 0.25 um	64.1538	67.4444	62.9623	4.53846	8.88889	27.3396
1317	54.8125		Vesicles 0.25 um	1	1	9	500039836	25.4375		Vesicles 0.25 um	2	1	9	500039836		0.689485	Vesicles 0.25 um					54.8125	1					25.4375	1			Vesicles 0.25 um	65	67.6	63.1	9.09091	12.2	20.6
1308	55.1		Vesicles 0.25 um	1	1	2	500042130	5.4		Vesicles 0.25 um	2	1	2	500042130		0.212812	Vesicles 0.25 um	55.1	1					5.4	1							Vesicles 0.25 um	65.2857	67.9	63.1111	3.57143	13.9	7.44444
1311	55.1111		Vesicles 0.25 um	1	1	13	500042461	9.77778		Vesicles 0.25 um	2	1	13	500042461		0.531106	Vesicles 0.25 um			55.1111	1					9.77778	1					Vesicles 0.25 um	65.4444	67.9091	64	17.8889	34.8182	82
1309	55.6667		Vesicles 0.25 um	1	1	6	500043172	23.5714		Vesicles 0.25 um	2	1	6	500043172		0.0310142	Vesicles 0.25 um	55.6667	1					23.5714	1							Vesicles 0.25 um	66.25	68.0556	64.0893	12.5	16.5556	6.17857
1309	55.75		Vesicles 0.25 um	1	1	13	500043184	17.375		Vesicles 0.25 um	2	1	13	500043184		0.328115	Vesicles 0.25 um	55.75	1					17.375	1							Vesicles 0.25 um	66.3333	68.1176	64.1053	9.44444	7.17647	16.6316
1308	55.9444		Vesicles 0.25 um	1	1	13	500042176	7.61111		Vesicles 0.25 um	2	1	13	500042176		0.735752	Vesicles 0.25 um					55.9444	1					7.61111	1			Vesicles 0.25 um	66.5556	68.4	64.25	10.3333	48.7	28.375
1304	56.0833		Vesicles 0.25 um	1	1	12	500044853	40.25		Vesicles 0.25 um	2	1	12	500044853		0.344366	Vesicles 0.25 um			56.0833	1					40.25	1					Vesicles 0.25 um	66.6	68.7	64.7273	8.3	8.8	9.36364
1309	56.1333		Vesicles 0.25 um	1	1	6	500043174	9		Vesicles 0.25 um	2	1	6	500043174		0.100877	Vesicles 0.25 um	56.1333	1					9	1							Vesicles 0.25 um	67	68.75	64.9091	19.5833	6.25	10.8182
1304	56.1875		Vesicles 0.25 um	1	1	12	500044852	34.625		Vesicles 0.25 um	2	1	12	500044852		0.670938	Vesicles 0.25 um					56.1875	1					34.625	1			Vesicles 0.25 um	67.3636	70.5	65.125	10.7273	6.08333	10
1304	56.7037		Vesicles 0.25 um	1	1	5	500044843	5.96296		Vesicles 0.25 um	2	1	5	500044843		0.700472	Vesicles 0.25 um					56.7037	1					5.96296	1			Vesicles 0.5 um	67.92	70.5556	65.1818	29.04	37.9259	6
1314	57		Vesicles 0.25 um	1	1	10	500040468	31		Vesicles 0.25 um	2	1	10	500040468		0.511137	Vesicles 0.25 um			57	1					31	1					Vesicles 0.25 um	68	71.25	65.3333	8.6	12	9.83333
1317	57.2222		Vesicles 0.25 um	1	1	2	500039825	4.22222		Vesicles 0.25 um	2	1	2	500039825		0.759394	Vesicles 0.25 um					57.2222	1					4.22222	1			Vesicles 0.5 um	68.0303	71.3103	65.6	16.4242	66.9655	8.4
1311	57.6098		Vesicles 0.25 um	1	1	7	500042450	12.2195		Vesicles 0.25 um	2	1	7	500042450		0.44932	Vesicles 0.25 um			57.6098	1					12.2195	1					Vesicles 0.25 um	68.6	71.3333	66.5	6.5	18.3333	12
1304	58.0769		Vesicles 0.25 um	1	1	20	500044873	5.38462		Vesicles 0.25 um	2	1	20	500044873		0.917917	Vesicles 0.25 um					58.0769	1					5.38462	1			Vesicles 0.25 um	68.7778	71.6923	66.75	23	31.0769	8.75
1310	58.1818		Vesicles 0.25 um	1	1	7	500042414	20.4545		Vesicles 0.25 um	2	1	7	500042414		0.314225	Vesicles 0.25 um	58.1818	1					20.4545	1							Vesicles 0.25 um	69.9	72.3333	66.8182	10.4	13.5833	3.90909
1308	58.2222		Vesicles 0.25 um	1	1	2	500042128	6.88889		Vesicles 0.25 um	2	1	2	500042128		0.9044	Vesicles 0.25 um					58.2222	1					6.88889	1			Vesicles 0.25 um	70	72.3636	66.8333	10.4286	6.72727	16.4167
1309	58.5833		Vesicles 0.25 um	1	1	2	500043164	7.33333		Vesicles 0.25 um	2	1	2	500043164		0.175786	Vesicles 0.25 um	58.5833	1					7.33333	1							Vesicles 0.25 um	70.125	72.5	67.3333	17.75	6.625	4.58333
1309	58.6667		Vesicles 0.25 um	1	1	2	500043159	21.4167		Vesicles 0.25 um	2	1	2	500043159		0.680849	Vesicles 0.25 um					58.6667	1					21.4167	1			Vesicles 0.25 um	70.2	73.2222	67.6364	8.6	7.88889	8.13636
1314	58.7143		Vesicles 0.25 um	1	1	10	500040464	5.57143		Vesicles 0.25 um	2	1	10	500040464		0.89204	Vesicles 0.25 um					58.7143	1					5.57143	1			Vesicles 0.5 um	70.5313	73.25	68.3	24.3281	19.6667	14.1
1314	58.75		Vesicles 0.25 um	1	1	7	500040460	12.875		Vesicles 0.25 um	2	1	7	500040460		0.994232	Vesicles 0.25 um					58.75	1					12.875	1			Vesicles 0.25 um	70.7857	74.5	68.4545	54.7143	44.6429	15.5455
1317	58.9333		Vesicles 0.25 um	1	1	9	500039837	8.2		Vesicles 0.25 um	2	1	9	500039837		0.571026	Vesicles 0.25 um			58.9333	1					8.2	1					Vesicles 0.5 um	70.96	74.8333	68.5	10.08	9.33333	15.1875
1308	59.1		Vesicles 0.25 um	1	1	3	500042132	11.5		Vesicles 0.25 um	2	1	3	500042132		0.794396	Vesicles 0.25 um					59.1	1					11.5	1			Vesicles 0.25 um	71.5	74.8684	69	19.5	16.7368	5
1308	59.1		Vesicles 0.25 um	1	1	11	500042167	16		Vesicles 0.25 um	2	1	11	500042167		0.652674	Vesicles 0.25 um			59.1	1					16	1					Vesicles 0.25 um	71.9	75.3333	69	7.7	8.33333	5.22222
1314	59.4		Vesicles 0.25 um	1	1	10	500040465	7.1		Vesicles 0.25 um	2	1	10	500040465		0.883724	Vesicles 0.25 um					59.4	1					7.1	1			Vesicles 0.25 um	72.1818	75.6	69.1111	8.27273	27	13.7778
1309	59.4167		Vesicles 0.25 um	1	1	3	500043168	8.41667		Vesicles 0.25 um	2	1	3	500043168		0.797948	Vesicles 0.25 um					59.4167	1					8.41667	1			Vesicles 0.25 um	72.3636	75.7692	69.3636	10.1818	14.5385	11
1310	59.8182		Vesicles 0.25 um	1	1	8	500042421	5.63636		Vesicles 0.25 um	2	1	8	500042421		0.13945	Vesicles 0.25 um	59.8182	1					5.63636	1							Vesicles 0.25 um	72.5	76.6667	69.4444	7.64286	8.33333	5.33333
1310	59.8889		Vesicles 0.25 um	1	1	7	500042419	40.6667		Vesicles 0.25 um	2	1	7	500042419		0.298918	Vesicles 0.25 um	59.8889	1					40.6667	1							Vesicles 0.25 um	73.1111	77.1111	70.5	7.11111	9.22222	10.9167
1314	60		Vesicles 0.25 um	1	1	6	500040457	10.6		Vesicles 0.25 um	2	1	6	500040457		0.379175	Vesicles 0.25 um			60	1					10.6	1					Vesicles 0.25 um	73.1667	77.4	70.625	12.6667	9.2	9.125
1308	60.8571		Vesicles 0.25 um	1	1	2	500042131	7.14286		Vesicles 0.25 um	2	1	2	500042131		0.271221	Vesicles 0.25 um	60.8571	1					7.14286	1							Vesicles 0.25 um	73.4286	77.9	71.6364	16	14.9	5.45455
1311	61.375		Vesicles 0.25 um	1	1	4	500042445	17.75		Vesicles 0.25 um	2	1	4	500042445		0.675472	Vesicles 0.25 um					61.375	1					17.75	1			Vesicles 0.25 um	73.4286	78	71.6667	12.4286	86.0833	11.4167
1304	61.5		Vesicles 0.25 um	1	1	3	500044832	12.125		Vesicles 0.25 um	2	1	3	500044832		0.153506	Vesicles 0.25 um	61.5	1					12.125	1							Vesicles 0.25 um	73.75	78.5556	71.8889	35.9167	10.1111	10.7778
1308	61.6923		Vesicles 0.25 um	1	1	8	500042153	10.8462		Vesicles 0.25 um	2	1	8	500042153		0.642526	Vesicles 0.25 um			61.6923	1					10.8462	1					Vesicles 0.25 um	73.7778	79.1	72.1111	14.3333	21	10.2222
1308	62		Vesicles 0.25 um	1	1	2	500042127	17.6667		Vesicles 0.25 um	2	1	2	500042127		0.78933	Vesicles 0.25 um					62	1					17.6667	1			Vesicles 0.25 um	74.0833	79.7	72.8333	29	6.4	42.3333
1317	62.25		Vesicles 0.25 um	1	1	7	500039830	8.625		Vesicles 0.25 um	2	1	7	500039830		0.446876	Vesicles 0.25 um			62.25	1					8.625	1					Vesicles 0.25 um	74.5455	79.7333	73.6667	10.3636	7.2	15.4167
1311	62.6		Vesicles 0.25 um	1	1	14	500042464	7		Vesicles 0.25 um	2	1	14	500042464		0.156936	Vesicles 0.25 um	62.6	1					7	1							Vesicles 0.25 um	74.6	79.8793	73.6667	12.9	9.46552	10.1667
1304	62.625		Vesicles 0.25 um	1	1	15	500044856	6		Vesicles 0.25 um	2	1	15	500044856		0.932968	Vesicles 0.25 um					62.625	1					6	1			Vesicles 0.25 um	74.8889	79.8889	73.9318	6.66667	8.22222	16.5909
1309	62.7143		Vesicles 0.25 um	1	1	14	500043187	78		Vesicles 0.25 um	2	1	14	500043187		0.80817	Vesicles 0.25 um					62.7143	1					78	1			Vesicles 0.25 um	75.5	80.3333	74.5556	14.375	17.6667	17
1311	62.8		Vesicles 0.25 um	1	1	13	500042460	17		Vesicles 0.25 um	2	1	13	500042460		0.138914	Vesicles 0.25 um	62.8	1					17	1							Vesicles 0.25 um	76	81	74.6667	22.1613	42.6	14.6667
1308	63.1		Vesicles 0.25 um	1	1	10	500042165	20.6		Vesicles 0.25 um	2	1	10	500042165		0.826729	Vesicles 0.25 um					63.1	1					20.6	1			Vesicles 0.25 um	76.6471	81.1111	75.1818	39.4706	19.1111	8.09091
1308	63.1111		Vesicles 0.25 um	1	1	8	500042154	7.44444		Vesicles 0.25 um	2	1	8	500042154		0.070264	Vesicles 0.25 um	63.1111	1					7.44444	1							Vesicles 0.25 um	77	81.7	75.2632	8.28571	11.2	12.6842
1308	63.2727		Vesicles 0.25 um	1	1	2	500042129	33.8182		Vesicles 0.25 um	2	1	2	500042129		0.504162	Vesicles 0.25 um			63.2727	1					33.8182	1					Vesicles 0.5 um	77.9048	82	75.5556	13.8333	16.5	16
1310	63.4286		Vesicles 0.25 um	1	1	7	500042418	4		Vesicles 0.25 um	2	1	7	500042418		0.258068	Vesicles 0.25 um	63.4286	1					4	1							Vesicles 0.5 um	78	83.1429	76	45	18.2857	10.75
1317	63.5		Vesicles 0.25 um	1	1	7	500039835	11.5		Vesicles 0.25 um	2	1	7	500039835		0.979983	Vesicles 0.25 um					63.5	1					11.5	1			Vesicles 0.25 um	78.2	84.1111	77.1429	6.7	12.2222	31.7143
1314	63.9		Vesicles 0.25 um	1	1	7	500040459	13		Vesicles 0.25 um	2	1	7	500040459		0.607069	Vesicles 0.25 um			63.9	1					13	1					Vesicles 0.5 um	78.3158	84.875	77.6	8.26316	4.375	13.4
1310	64		Vesicles 0.25 um	1	1	5	500042404	82		Vesicles 0.25 um	2	1	5	500042404		0.947803	Vesicles 0.25 um					64	1					82	1			Vesicles 0.25 um	78.8333	88.6667	77.8889	12.4167	4.66667	16.1111
1311	64		Vesicles 0.25 um	1	1	1	500042440	5.33333		Vesicles 0.25 um	2	1	1	500042440		0.510528	Vesicles 0.25 um			64	1					5.33333	1					Vesicles 0.25 um	79	90	78.4545	12	16.8889	10
1308	64.1053		Vesicles 0.25 um	1	1	11	500042166	16.6316		Vesicles 0.25 um	2	1	11	500042166		0.539925	Vesicles 0.25 um			64.1053	1					16.6316	1					Vesicles 0.25 um	79.2	91	78.6364	10.5	8.5	12.9091
1314	64.1538		Vesicles 0.25 um	1	1	10	500040463	4.53846		Vesicles 0.25 um	2	1	10	500040463		0.641602	Vesicles 0.25 um			64.1538	1					4.53846	1					Vesicles 0.5 um	79.2778	92.6667	78.6667	62.4444	34.2222	17.3333
1314	64.2		Vesicles 0.25 um	1	1	7	500040458	10.4		Vesicles 0.25 um	2	1	7	500040458		0.391012	Vesicles 0.25 um			64.2	1					10.4	1					Vesicles 0.5 um	80.75	93	78.75	56.25	20.7143	9.75
1317	64.25		Vesicles 0.25 um	1	1	9	500039839	28.375		Vesicles 0.25 um	2	1	9	500039839		0.0988064	Vesicles 0.25 um	64.25	1					28.375	1							Vesicles 0.25 um	81.6364	94.5	79	18.5455	9.25	16.4545
1309	64.4615		Vesicles 0.25 um	1	1	13	500043186	9.38461		Vesicles 0.25 um	2	1	13	500043186		0.503298	Vesicles 0.25 um			64.4615	1					9.38461	1					Vesicles 0.25 um	82.2	95.6667	79.1111	12.1	8.66667	23.8889
1310	64.5		Vesicles 0.25 um	1	1	7	500042417	9		Vesicles 0.25 um	2	1	7	500042417		0.0689452	Vesicles 0.25 um	64.5	1					9	1							Vesicles 0.25 um	83	105.364	80	6	36.6364	30.75
1304	64.6379		Vesicles 0.25 um	1	1	18	500044863	33.4655		Vesicles 0.25 um	2	1	18	500044863		0.120903	Vesicles 0.25 um	64.6379	1					33.4655	1							Vesicles 0.25 um	83.2222	108	80	14.6667	29	5.875
1304	64.7273		Vesicles 0.25 um	1	1	18	500044861	9.36364		Vesicles 0.25 um	2	1	18	500044861		0.10854	Vesicles 0.25 um	64.7273	1					9.36364	1							Vesicles 0.25 um	83.8	110	81	14.3	14.4	37.3333
1304	64.8		Vesicles 0.25 um	1	1	15	500044857	6.1		Vesicles 0.25 um	2	1	15	500044857		0.876252	Vesicles 0.25 um					64.8	1					6.1	1			Vesicles 0.5 um	83.9231	44.0532	81	28.6154	45.7128	7.83333
1308	64.9091		Vesicles 0.25 um	1	1	12	500042170	10.8182		Vesicles 0.25 um	2	1	12	500042170		0.38749	Vesicles 0.25 um			64.9091	1					10.8182	1					Vesicles 0.25 um	84.2	98.4286	81.3333	5.8	28.2857	27.6667
1304	65		Vesicles 0.25 um	1	1	6	500044849	13.4444		Vesicles 0.25 um	2	1	6	500044849		0.273934	Vesicles 0.25 um	65	1					13.4444	1							Vesicles 0.25 um	85.1	100.75	81.9	10.6	13.125	7.4
1304	65		Vesicles 0.25 um	1	1	13	500044854	9.2		Vesicles 0.25 um	2	1	13	500044854		0.893293	Vesicles 0.25 um					65	1					9.2	1			Vesicles 0.25 um	85.375	103.333	82.9	11.625	14.6667	9.9
1308	65		Vesicles 0.25 um	1	1	3	500042134	9.09091		Vesicles 0.25 um	2	1	3	500042134		0.979534	Vesicles 0.25 um					65	1					9.09091	1			Vesicles 0.25 um	87.4444	105.143	82.9	22	20.8571	4.7
1309	65.125		Vesicles 0.25 um	1	1	3	500043170	10		Vesicles 0.25 um	2	1	3	500043170		0.232499	Vesicles 0.25 um	65.125	1					10	1							Vesicles 0.25 um	88.2222	108.5	83.1667	40.6667	30.75	13
1317	65.1818		Vesicles 0.25 um	1	1	7	500039831	6		Vesicles 0.25 um	2	1	7	500039831		0.436163	Vesicles 0.25 um			65.1818	1					6	1					Vesicles 0.25 um	89	119	83.8	6	14	36.3
1304	65.2857		Vesicles 0.25 um	1	1	15	500044855	3.57143		Vesicles 0.25 um	2	1	15	500044855		0.0741015	Vesicles 0.25 um	65.2857	1					3.57143	1							Vesicles 0.5 um	89.0417	86.4615	84.0769	24.8333	7.69231	25.9231
1309	65.3333		Vesicles 0.25 um	1	1	13	500043185	9.83333		Vesicles 0.25 um	2	1	13	500043185		0.115675	Vesicles 0.25 um	65.3333	1					9.83333	1							Vesicles 0.25 um	90	87.3	85.25	13.8	13.4	13.5
1304	65.4444		Vesicles 0.25 um	1	1	3	500044834	17.8889		Vesicles 0.25 um	2	1	3	500044834		0.434079	Vesicles 0.25 um			65.4444	1					17.8889	1					Vesicles 0.5 um	92.4286	87.6667	85.2857	17.0714	21.2222	7.71429
1317	65.5667		Vesicles 0.25 um	1	1	23	500039855	32.2333		Vesicles 0.25 um	2	1	23	500039855		0.694265	Vesicles 0.25 um					65.5667	1					32.2333	1			Vesicles 0.25 um	94.6	88.3333	85.5	9.9	12.2222	14.1
1304	65.6		Vesicles 0.25 um	1	1	4	500044837	8.4		Vesicles 0.25 um	2	1	4	500044837		0.279084	Vesicles 0.25 um	65.6	1					8.4	1							Vesicles 0.5 um	94.8889	90.5	86.1111	42.3333	20.5	15.4444
1316	66		Vesicles 0.25 um	1	1	4	500037497	5.33333		Vesicles 0.25 um	2	1	4	500037497		0.0909813	Vesicles 0.25 um	66	1					5.33333	1							Vesicles 0.5 um		94.1429			29.3571
1304	66.25		Vesicles 0.25 um	1	1	3	500044831	12.5		Vesicles 0.25 um	2	1	3	500044831		0.192126	Vesicles 0.25 um	66.25	1					12.5	1
1315	66.3333		Vesicles 0.25 um	1	1	11	500031932	9.44444		Vesicles 0.25 um	2	1	11	500031932		0.0555976	Vesicles 0.25 um	66.3333	1					9.44444	1
1304	66.5		Vesicles 0.25 um	1	1	3	500044829	12		Vesicles 0.25 um	2	1	3	500044829		0.377018	Vesicles 0.25 um			66.5	1					12	1
1304	66.5556		Vesicles 0.25 um	1	1	3	500044833	10.3333		Vesicles 0.25 um	2	1	3	500044833		0.374243	Vesicles 0.25 um			66.5556	1					10.3333	1
1314	66.6		Vesicles 0.25 um	1	1	14	500040471	8.3		Vesicles 0.25 um	2	1	14	500040471		0.123826	Vesicles 0.25 um	66.6	1					8.3	1
1311	66.6154		Vesicles 0.25 um	1	1	3	500042442	22.6154		Vesicles 0.25 um	2	1	3	500042442		0.931947	Vesicles 0.25 um					66.6154	1					22.6154	1
1316	66.75		Vesicles 0.25 um	1	1	4	500037496	8.75		Vesicles 0.25 um	2	1	4	500037496		0.417982	Vesicles 0.25 um			66.75	1					8.75	1
1310	66.8182		Vesicles 0.25 um	1	1	8	500042422	3.90909		Vesicles 0.25 um	2	1	8	500042422		0.491292	Vesicles 0.25 um			66.8182	1					3.90909	1
1308	66.8333		Vesicles 0.25 um	1	1	12	500042171	16.4167		Vesicles 0.25 um	2	1	12	500042171		0.309946	Vesicles 0.25 um	66.8333	1					16.4167	1
1309	67		Vesicles 0.25 um	1	1	2	500043165	19.5833		Vesicles 0.25 um	2	1	2	500043165		0.826659	Vesicles 0.25 um					67	1					19.5833	1
1316	67.3333		Vesicles 0.25 um	1	1	14	500037509	4.58333		Vesicles 0.25 um	2	1	14	500037509		0.429929	Vesicles 0.25 um			67.3333	1					4.58333	1
1311	67.3636		Vesicles 0.25 um	1	1	3	500042441	10.7273		Vesicles 0.25 um	2	1	3	500042441		0.34867	Vesicles 0.25 um			67.3636	1					10.7273	1
1317	67.4444		Vesicles 0.25 um	1	1	14	500039847	8.88889		Vesicles 0.25 um	2	1	14	500039847		0.449828	Vesicles 0.25 um			67.4444	1					8.88889	1
1304	67.6		Vesicles 0.25 um	1	1	6	500044850	12.2		Vesicles 0.25 um	2	1	6	500044850		0.275481	Vesicles 0.25 um	67.6	1					12.2	1
1309	67.6364		Vesicles 0.25 um	1	1	6	500043173	8.13636		Vesicles 0.25 um	2	1	6	500043173		0.0520123	Vesicles 0.25 um	67.6364	1					8.13636	1
1308	67.9		Vesicles 0.25 um	1	1	7	500042144	13.9		Vesicles 0.25 um	2	1	7	500042144		0.253455	Vesicles 0.25 um	67.9	1					13.9	1
1315	67.9091		Vesicles 0.25 um	1	1	2	500031925	34.8182		Vesicles 0.25 um	2	1	2	500031925		0.227115	Vesicles 0.25 um	67.9091	1					34.8182	1
1311	68		Vesicles 0.25 um	1	1	3	500042443	8.6		Vesicles 0.25 um	2	1	3	500042443		0.696557	Vesicles 0.25 um					68	1					8.6	1
1304	68.0556		Vesicles 0.25 um	1	1	3	500044836	16.5556		Vesicles 0.25 um	2	1	3	500044836		0.817785	Vesicles 0.25 um					68.0556	1					16.5556	1
1316	68.1176		Vesicles 0.25 um	1	1	9	500037500	7.17647		Vesicles 0.25 um	2	1	9	500037500		0.178374	Vesicles 0.25 um	68.1176	1					7.17647	1
1317	68.3		Vesicles 0.25 um	1	1	20	500039850	14.1		Vesicles 0.25 um	2	1	20	500039850		0.996511	Vesicles 0.25 um					68.3	1					14.1	1
1311	68.4		Vesicles 0.25 um	1	1	10	500042455	48.7		Vesicles 0.25 um	2	1	10	500042455		0.540884	Vesicles 0.25 um			68.4	1					48.7	1
1308	68.4545		Vesicles 0.25 um	1	1	12	500042173	15.5455		Vesicles 0.25 um	2	1	12	500042173		0.979656	Vesicles 0.25 um					68.4545	1					15.5455	1
1314	68.5		Vesicles 0.25 um	1	1	6	500040456	15.1875		Vesicles 0.25 um	2	1	6	500040456		0.066015	Vesicles 0.25 um	68.5	1					15.1875	1
1304	68.6		Vesicles 0.25 um	1	1	1	500044828	6.5		Vesicles 0.25 um	2	1	1	500044828		0.354798	Vesicles 0.25 um			68.6	1					6.5	1
1315	68.7		Vesicles 0.25 um	1	1	8	500031927	8.8		Vesicles 0.25 um	2	1	8	500031927		0.735922	Vesicles 0.25 um					68.7	1					8.8	1
1315	68.75		Vesicles 0.25 um	1	1	16	500031935	6.25		Vesicles 0.25 um	2	1	16	500031935		0.519281	Vesicles 0.25 um			68.75	1					6.25	1
1314	68.7778		Vesicles 0.25 um	1	1	8	500040461	23		Vesicles 0.25 um	2	1	8	500040461		0.422666	Vesicles 0.25 um			68.7778	1					23	1
1304	69		Vesicles 0.25 um	1	1	15	500044859	5		Vesicles 0.25 um	2	1	15	500044859		0.991291	Vesicles 0.25 um					69	1					5	1
1316	69		Vesicles 0.25 um	1	1	12	500037501	5.22222		Vesicles 0.25 um	2	1	12	500037501		0.0033919	Vesicles 0.25 um	69	1					5.22222	1
1308	69.1111		Vesicles 0.25 um	1	1	10	500042161	13.7778		Vesicles 0.25 um	2	1	10	500042161		0.445404	Vesicles 0.25 um			69.1111	1					13.7778	1
1308	69.3636		Vesicles 0.25 um	1	1	3	500042133	11		Vesicles 0.25 um	2	1	3	500042133		0.323583	Vesicles 0.25 um	69.3636	1					11	1
1311	69.4444		Vesicles 0.25 um	1	1	0	500042439	5.33333		Vesicles 0.25 um	2	1	0	500042439		0.745038	Vesicles 0.25 um					69.4444	1					5.33333	1
1310	69.9		Vesicles 0.25 um	1	1	10	500042424	10.4		Vesicles 0.25 um	2	1	10	500042424		0.261033	Vesicles 0.25 um	69.9	1					10.4	1
1304	70		Vesicles 0.25 um	1	1	15	500044858	10.4286		Vesicles 0.25 um	2	1	15	500044858		0.654272	Vesicles 0.25 um			70	1					10.4286	1
1308	70.125		Vesicles 0.25 um	1	1	10	500042158	17.75		Vesicles 0.25 um	2	1	10	500042158		0.493127	Vesicles 0.25 um			70.125	1					17.75	1
1309	70.2		Vesicles 0.25 um	1	1	2	500043167	8.6		Vesicles 0.25 um	2	1	2	500043167		0.551624	Vesicles 0.25 um			70.2	1					8.6	1
1304	70.5		Vesicles 0.25 um	1	1	6	500044844	10.9167		Vesicles 0.25 um	2	1	6	500044844		0.309442	Vesicles 0.25 um	70.5	1					10.9167	1
1309	70.5		Vesicles 0.25 um	1	1	2	500043158	6.08333		Vesicles 0.25 um	2	1	2	500043158		0.0138901	Vesicles 0.25 um	70.5	1					6.08333	1
1311	70.5556		Vesicles 0.25 um	1	1	6	500042448	37.9259		Vesicles 0.25 um	2	1	6	500042448		0.794554	Vesicles 0.25 um					70.5556	1					37.9259	1
1317	70.625		Vesicles 0.25 um	1	1	20	500039853	9.125		Vesicles 0.25 um	2	1	20	500039853		0.342717	Vesicles 0.25 um			70.625	1					9.125	1
1316	70.7857		Vesicles 0.25 um	1	1	9	500037499	54.7143		Vesicles 0.25 um	2	1	9	500037499		0.125414	Vesicles 0.25 um	70.7857	1					54.7143	1
1304	71.25		Vesicles 0.25 um	1	1	1	500044826	12		Vesicles 0.25 um	2	1	1	500044826		0.772673	Vesicles 0.25 um					71.25	1					12	1
1310	71.3333		Vesicles 0.25 um	1	1	4	500042396	18.3333		Vesicles 0.25 um	2	1	4	500042396		0.275093	Vesicles 0.25 um	71.3333	1					18.3333	1
1309	71.5		Vesicles 0.25 um	1	1	9	500043179	19.5		Vesicles 0.25 um	2	1	9	500043179		0.668408	Vesicles 0.25 um					71.5	1					19.5	1
1308	71.6364		Vesicles 0.25 um	1	1	9	500042157	5.45455		Vesicles 0.25 um	2	1	9	500042157		0.729592	Vesicles 0.25 um					71.6364	1					5.45455	1
1310	71.6667		Vesicles 0.25 um	1	1	6	500042407	11.4167		Vesicles 0.25 um	2	1	6	500042407		0.803903	Vesicles 0.25 um					71.6667	1					11.4167	1
1309	71.6923		Vesicles 0.25 um	1	1	14	500043189	31.0769		Vesicles 0.25 um	2	1	14	500043189		0.896794	Vesicles 0.25 um					71.6923	1					31.0769	1
1315	71.8889		Vesicles 0.25 um	1	1	2	500031922	10.7778		Vesicles 0.25 um	2	1	2	500031922		0.0253059	Vesicles 0.25 um	71.8889	1					10.7778	1
1309	71.9		Vesicles 0.25 um	1	1	8	500043176	7.7		Vesicles 0.25 um	2	1	8	500043176		0.287907	Vesicles 0.25 um	71.9	1					7.7	1
1308	72.1111		Vesicles 0.25 um	1	1	9	500042155	10.2222		Vesicles 0.25 um	2	1	9	500042155		0.735065	Vesicles 0.25 um					72.1111	1					10.2222	1
1308	72.1818		Vesicles 0.25 um	1	1	10	500042160	8.27273		Vesicles 0.25 um	2	1	10	500042160		0.968948	Vesicles 0.25 um					72.1818	1					8.27273	1
1317	72.3333		Vesicles 0.25 um	1	1	20	500039852	13.5833		Vesicles 0.25 um	2	1	20	500039852		0.110019	Vesicles 0.25 um	72.3333	1					13.5833	1
1315	72.3636		Vesicles 0.25 um	1	1	2	500031919	6.72727		Vesicles 0.25 um	2	1	2	500031919		0.209746	Vesicles 0.25 um	72.3636	1					6.72727	1
1317	72.3636		Vesicles 0.25 um	1	1	7	500039833	10.1818		Vesicles 0.25 um	2	1	7	500039833		0.250938	Vesicles 0.25 um	72.3636	1					10.1818	1
1309	72.5		Vesicles 0.25 um	1	1	2	500043166	6.625		Vesicles 0.25 um	2	1	2	500043166		0.558651	Vesicles 0.25 um			72.5	1					6.625	1
1316	72.5		Vesicles 0.25 um	1	1	9	500037498	7.64286		Vesicles 0.25 um	2	1	9	500037498		0.642095	Vesicles 0.25 um			72.5	1					7.64286	1
1311	72.8333		Vesicles 0.25 um	1	1	13	500042459	42.3333		Vesicles 0.25 um	2	1	13	500042459		0.422772	Vesicles 0.25 um			72.8333	1					42.3333	1
1315	73.1111		Vesicles 0.25 um	1	1	11	500031930	7.11111		Vesicles 0.25 um	2	1	11	500031930		0.903022	Vesicles 0.25 um					73.1111	1					7.11111	1
1304	73.1667		Vesicles 0.25 um	1	1	18	500044862	12.6667		Vesicles 0.25 um	2	1	18	500044862		0.358468	Vesicles 0.25 um			73.1667	1					12.6667	1
1309	73.2222		Vesicles 0.25 um	1	1	13	500043183	7.88889		Vesicles 0.25 um	2	1	13	500043183		0.398516	Vesicles 0.25 um			73.2222	1					7.88889	1
1310	73.25		Vesicles 0.25 um	1	1	5	500042403	19.6667		Vesicles 0.25 um	2	1	5	500042403		0.82661	Vesicles 0.25 um					73.25	1					19.6667	1
1311	73.4286		Vesicles 0.25 um	1	1	12	500042458	16		Vesicles 0.25 um	2	1	12	500042458		0.629358	Vesicles 0.25 um			73.4286	1					16	1
1314	73.4286		Vesicles 0.25 um	1	1	14	500040470	12.4286		Vesicles 0.25 um	2	1	14	500040470		0.564882	Vesicles 0.25 um			73.4286	1					12.4286	1
1310	73.6667		Vesicles 0.25 um	1	1	4	500042398	15.4167		Vesicles 0.25 um	2	1	4	500042398		0.887858	Vesicles 0.25 um					73.6667	1					15.4167	1
1317	73.6667		Vesicles 0.25 um	1	1	14	500039846	10.1667		Vesicles 0.25 um	2	1	14	500039846		0.523053	Vesicles 0.25 um			73.6667	1					10.1667	1
1308	73.75		Vesicles 0.25 um	1	1	8	500042151	35.9167		Vesicles 0.25 um	2	1	8	500042151		0.0837097	Vesicles 0.25 um	73.75	1					35.9167	1
1311	73.7778		Vesicles 0.25 um	1	1	10	500042456	14.3333		Vesicles 0.25 um	2	1	10	500042456		0.830253	Vesicles 0.25 um					73.7778	1					14.3333	1
1317	74.0833		Vesicles 0.25 um	1	1	7	500039834	29		Vesicles 0.25 um	2	1	7	500039834		0.431119	Vesicles 0.25 um			74.0833	1					29	1
1310	74.5455		Vesicles 0.25 um	1	1	6	500042413	10.3636		Vesicles 0.25 um	2	1	6	500042413		0.207343	Vesicles 0.25 um	74.5455	1					10.3636	1
1308	74.5556		Vesicles 0.25 um	1	1	12	500042174	17		Vesicles 0.25 um	2	1	12	500042174		0.215969	Vesicles 0.25 um	74.5556	1					17	1
1309	74.6		Vesicles 0.25 um	1	1	3	500043169	12.9		Vesicles 0.25 um	2	1	3	500043169		0.372774	Vesicles 0.25 um			74.6	1					12.9	1
1309	74.6667		Vesicles 0.25 um	1	1	2	500043161	14.6667		Vesicles 0.25 um	2	1	2	500043161		0.956423	Vesicles 0.25 um					74.6667	1					14.6667	1
1309	74.8333		Vesicles 0.25 um	1	1	9	500043178	9.33333		Vesicles 0.25 um	2	1	9	500043178		0.947232	Vesicles 0.25 um					74.8333	1					9.33333	1
1308	74.8889		Vesicles 0.25 um	1	1	12	500042168	6.66667		Vesicles 0.25 um	2	1	12	500042168		0.764109	Vesicles 0.25 um					74.8889	1					6.66667	1
1304	75.2632		Vesicles 0.25 um	1	1	3	500044830	12.6842		Vesicles 0.25 um	2	1	3	500044830		0.730736	Vesicles 0.25 um					75.2632	1					12.6842	1
1311	75.3333		Vesicles 0.25 um	1	1	9	500042454	8.33333		Vesicles 0.25 um	2	1	9	500042454		0.818365	Vesicles 0.25 um					75.3333	1					8.33333	1
1317	75.5		Vesicles 0.25 um	1	1	20	500039854	14.375		Vesicles 0.25 um	2	1	20	500039854		0.787348	Vesicles 0.25 um					75.5	1					14.375	1
1314	75.5556		Vesicles 0.25 um	1	1	10	500040462	16		Vesicles 0.25 um	2	1	10	500040462		0.89226	Vesicles 0.25 um					75.5556	1					16	1
1309	75.7692		Vesicles 0.25 um	1	1	11	500043182	14.5385		Vesicles 0.25 um	2	1	11	500043182		0.829199	Vesicles 0.25 um					75.7692	1					14.5385	1
1304	76		Vesicles 0.25 um	1	1	18	500044860	22.1613		Vesicles 0.25 um	2	1	18	500044860		0.121628	Vesicles 0.25 um	76	1					22.1613	1
1309	76		Vesicles 0.25 um	1	1	11	500043181	10.75		Vesicles 0.25 um	2	1	11	500043181		0.771291	Vesicles 0.25 um					76	1					10.75	1
1316	76.6471		Vesicles 0.25 um	1	1	12	500037502	39.4706		Vesicles 0.25 um	2	1	12	500037502		0.33177	Vesicles 0.25 um	76.6471	1					39.4706	1
1310	76.6667		Vesicles 0.25 um	1	1	6	500042412	8.33333		Vesicles 0.25 um	2	1	6	500042412		0.464758	Vesicles 0.25 um			76.6667	1					8.33333	1
1314	77		Vesicles 0.25 um	1	1	10	500040466	8.28571		Vesicles 0.25 um	2	1	10	500040466		0.859131	Vesicles 0.25 um					77	1					8.28571	1
1315	77.1111		Vesicles 0.25 um	1	1	2	500031920	9.22222		Vesicles 0.25 um	2	1	2	500031920		0.342277	Vesicles 0.25 um			77.1111	1					9.22222	1
1311	77.1429		Vesicles 0.25 um	1	1	3	500042444	31.7143		Vesicles 0.25 um	2	1	3	500042444		0.271911	Vesicles 0.25 um	77.1429	1					31.7143	1
1316	77.4		Vesicles 0.25 um	1	1	14	500037507	9.2		Vesicles 0.25 um	2	1	14	500037507		0.446041	Vesicles 0.25 um			77.4	1					9.2	1
1308	77.6		Vesicles 0.25 um	1	1	10	500042159	13.4		Vesicles 0.25 um	2	1	10	500042159		0.251609	Vesicles 0.25 um	77.6	1					13.4	1
1309	77.8889		Vesicles 0.25 um	1	1	15	500043191	16.1111		Vesicles 0.25 um	2	1	15	500043191		0.337056	Vesicles 0.25 um			77.8889	1					16.1111	1
1308	77.9		Vesicles 0.25 um	1	1	5	500042141	14.9		Vesicles 0.25 um	2	1	5	500042141		0.537737	Vesicles 0.25 um			77.9	1					14.9	1
1316	78		Vesicles 0.25 um	1	1	16	500037510	86.0833		Vesicles 0.25 um	2	1	16	500037510		0.150109	Vesicles 0.25 um	78	1					86.0833	1
1308	78.2		Vesicles 0.25 um	1	1	10	500042163	6.7		Vesicles 0.25 um	2	1	10	500042163		0.126928	Vesicles 0.25 um	78.2	1					6.7	1
1304	78.4545		Vesicles 0.25 um	1	1	20	500044865	10		Vesicles 0.25 um	2	1	20	500044865		0.18182	Vesicles 0.25 um	78.4545	1					10	1
1310	78.5556		Vesicles 0.25 um	1	1	10	500042425	10.1111		Vesicles 0.25 um	2	1	10	500042425		0.0815005	Vesicles 0.25 um	78.5556	1					10.1111	1
1308	78.6364		Vesicles 0.25 um	1	1	7	500042148	12.9091		Vesicles 0.25 um	2	1	7	500042148		0.0611795	Vesicles 0.25 um	78.6364	1					12.9091	1
1309	78.6667		Vesicles 0.25 um	1	1	14	500043188	17.3333		Vesicles 0.25 um	2	1	14	500043188		0.207719	Vesicles 0.25 um	78.6667	1					17.3333	1
1308	78.75		Vesicles 0.25 um	1	1	10	500042164	9.75		Vesicles 0.25 um	2	1	10	500042164		0.797189	Vesicles 0.25 um					78.75	1					9.75	1
1304	78.8333		Vesicles 0.25 um	1	1	20	500044867	12.4167		Vesicles 0.25 um	2	1	20	500044867		0.828466	Vesicles 0.25 um					78.8333	1					12.4167	1
1304	79		Vesicles 0.25 um	1	1	20	500044870	16.4545		Vesicles 0.25 um	2	1	20	500044870		0.585305	Vesicles 0.25 um			79	1					16.4545	1
1311	79		Vesicles 0.25 um	1	1	9	500042453	12		Vesicles 0.25 um	2	1	9	500042453		0.235561	Vesicles 0.25 um	79	1					12	1
1310	79.1		Vesicles 0.25 um	1	1	5	500042401	21		Vesicles 0.25 um	2	1	5	500042401		0.850671	Vesicles 0.25 um					79.1	1					21	1
1309	79.1111		Vesicles 0.25 um	1	1	9	500043180	23.8889		Vesicles 0.25 um	2	1	9	500043180		0.971098	Vesicles 0.25 um					79.1111	1					23.8889	1
1317	79.2		Vesicles 0.25 um	1	1	4	500039828	10.5		Vesicles 0.25 um	2	1	4	500039828		0.454521	Vesicles 0.25 um			79.2	1					10.5	1
1308	79.7		Vesicles 0.25 um	1	1	8	500042150	6.4		Vesicles 0.25 um	2	1	8	500042150		0.466456	Vesicles 0.25 um			79.7	1					6.4	1
1309	79.7333		Vesicles 0.25 um	1	1	8	500043177	7.2		Vesicles 0.25 um	2	1	8	500043177		0.0815591	Vesicles 0.25 um	79.7333	1					7.2	1
1315	79.8793		Vesicles 0.25 um	1	1	18	500031937	9.46552		Vesicles 0.25 um	2	1	18	500031937		0.740931	Vesicles 0.25 um					79.8793	1					9.46552	1
1316	79.8889		Vesicles 0.25 um	1	1	14	500037505	8.22222		Vesicles 0.25 um	2	1	14	500037505		0.944721	Vesicles 0.25 um					79.8889	1					8.22222	1
1311	80		Vesicles 0.25 um	1	1	14	500042465	30.75		Vesicles 0.25 um	2	1	14	500042465		0.627527	Vesicles 0.25 um			80	1					30.75	1
1316	80		Vesicles 0.25 um	1	1	14	500037506	5.875		Vesicles 0.25 um	2	1	14	500037506		0.551062	Vesicles 0.25 um			80	1					5.875	1
1308	80.3333		Vesicles 0.25 um	1	1	12	500042172	17.6667		Vesicles 0.25 um	2	1	12	500042172		0.403663	Vesicles 0.25 um			80.3333	1					17.6667	1
1310	81		Vesicles 0.25 um	1	1	5	500042399	37.3333		Vesicles 0.25 um	2	1	5	500042399		0.885139	Vesicles 0.25 um					81	1					37.3333	1
1311	81		Vesicles 0.25 um	1	1	14	500042466	7.83333		Vesicles 0.25 um	2	1	14	500042466		0.582625	Vesicles 0.25 um			81	1					7.83333	1
1308	81.1111		Vesicles 0.25 um	1	1	5	500042142	19.1111		Vesicles 0.25 um	2	1	5	500042142		0.414329	Vesicles 0.25 um			81.1111	1					19.1111	1
1309	81.3333		Vesicles 0.25 um	1	1	15	500043192	27.6667		Vesicles 0.25 um	2	1	15	500043192		0.282871	Vesicles 0.25 um	81.3333	1					27.6667	1
1311	81.6364		Vesicles 0.25 um	1	1	14	500042463	18.5455		Vesicles 0.25 um	2	1	14	500042463		0.568387	Vesicles 0.25 um			81.6364	1					18.5455	1
1311	81.9		Vesicles 0.25 um	1	1	9	500042452	7.4		Vesicles 0.25 um	2	1	9	500042452		0.503995	Vesicles 0.25 um			81.9	1					7.4	1
1304	82		Vesicles 0.25 um	1	1	1	500044827	16.5		Vesicles 0.25 um	2	1	1	500044827		0.830326	Vesicles 0.25 um					82	1					16.5	1
1314	82.2		Vesicles 0.25 um	1	1	14	500040473	12.1		Vesicles 0.25 um	2	1	14	500040473		0.747767	Vesicles 0.25 um					82.2	1					12.1	1
1310	82.9		Vesicles 0.25 um	1	1	6	500042411	9.9		Vesicles 0.25 um	2	1	6	500042411		0.875271	Vesicles 0.25 um					82.9	1					9.9	1
1310	82.9		Vesicles 0.25 um	1	1	10	500042423	4.7		Vesicles 0.25 um	2	1	10	500042423		0.618603	Vesicles 0.25 um			82.9	1					4.7	1
1315	83		Vesicles 0.25 um	1	1	11	500031931	6		Vesicles 0.25 um	2	1	11	500031931		0.265054	Vesicles 0.25 um	83	1					6	1
1310	83.1429		Vesicles 0.25 um	1	1	4	500042397	18.2857		Vesicles 0.25 um	2	1	4	500042397		0.806506	Vesicles 0.25 um					83.1429	1					18.2857	1
1304	83.2222		Vesicles 0.25 um	1	1	20	500044866	14.6667		Vesicles 0.25 um	2	1	20	500044866		0.947321	Vesicles 0.25 um					83.2222	1					14.6667	1
1310	83.8		Vesicles 0.25 um	1	1	5	500042402	36.3		Vesicles 0.25 um	2	1	5	500042402		0.612316	Vesicles 0.25 um			83.8	1					36.3	1
1315	83.8		Vesicles 0.25 um	1	1	13	500031933	14.3		Vesicles 0.25 um	2	1	13	500031933		0.993306	Vesicles 0.25 um					83.8	1					14.3	1
1314	84.0769		Vesicles 0.25 um	1	1	14	500040472	25.9231		Vesicles 0.25 um	2	1	14	500040472		0.252952	Vesicles 0.25 um	84.0769	1					25.9231	1
1308	84.1111		Vesicles 0.25 um	1	1	12	500042175	12.2222		Vesicles 0.25 um	2	1	12	500042175		0.531501	Vesicles 0.25 um			84.1111	1					12.2222	1
1304	84.2		Vesicles 0.25 um	1	1	20	500044869	5.8		Vesicles 0.25 um	2	1	20	500044869		0.111961	Vesicles 0.25 um	84.2	1					5.8	1
1304	84.875		Vesicles 0.25 um	1	1	20	500044871	4.375		Vesicles 0.25 um	2	1	20	500044871		0.984308	Vesicles 0.25 um					84.875	1					4.375	1
1310	85.1		Vesicles 0.25 um	1	1	12	500042428	10.6		Vesicles 0.25 um	2	1	12	500042428		0.295768	Vesicles 0.25 um	85.1	1					10.6	1
1310	85.25		Vesicles 0.25 um	1	1	12	500042429	13.5		Vesicles 0.25 um	2	1	12	500042429		0.190932	Vesicles 0.25 um	85.25	1					13.5	1
1308	85.375		Vesicles 0.25 um	1	1	5	500042140	11.625		Vesicles 0.25 um	2	1	5	500042140		0.943183	Vesicles 0.25 um					85.375	1					11.625	1
1315	85.5		Vesicles 0.25 um	1	1	11	500031929	14.1		Vesicles 0.25 um	2	1	11	500031929		0.0649713	Vesicles 0.25 um	85.5	1					14.1	1
1308	86.1111		Vesicles 0.25 um	1	1	7	500042146	15.4444		Vesicles 0.25 um	2	1	7	500042146		0.611575	Vesicles 0.25 um			86.1111	1					15.4444	1
1316	86.4615		Vesicles 0.25 um	1	1	14	500037508	7.69231		Vesicles 0.25 um	2	1	14	500037508		0.650945	Vesicles 0.25 um			86.4615	1					7.69231	1
1308	87.3		Vesicles 0.25 um	1	1	5	500042139	13.4		Vesicles 0.25 um	2	1	5	500042139		0.220355	Vesicles 0.25 um	87.3	1					13.4	1
1304	87.4444		Vesicles 0.25 um	1	1	4	500044841	22		Vesicles 0.25 um	2	1	4	500044841		0.519663	Vesicles 0.25 um			87.4444	1					22	1
1308	87.6667		Vesicles 0.25 um	1	1	7	500042149	21.2222		Vesicles 0.25 um	2	1	7	500042149		0.431096	Vesicles 0.25 um			87.6667	1					21.2222	1
1304	88.2222		Vesicles 0.25 um	1	1	20	500044868	40.6667		Vesicles 0.25 um	2	1	20	500044868		0.70416	Vesicles 0.25 um					88.2222	1					40.6667	1
1308	88.3333		Vesicles 0.25 um	1	1	7	500042145	12.2222		Vesicles 0.25 um	2	1	7	500042145		0.447496	Vesicles 0.25 um			88.3333	1					12.2222	1
1309	88.6667		Vesicles 0.25 um	1	1	2	500043160	4.66667		Vesicles 0.25 um	2	1	2	500043160		0.969106	Vesicles 0.25 um					88.6667	1					4.66667	1
1311	89		Vesicles 0.25 um	1	1	14	500042462	6		Vesicles 0.25 um	2	1	14	500042462		0.973846	Vesicles 0.25 um					89	1					6	1
1304	90		Vesicles 0.25 um	1	1	6	500044848	13.8		Vesicles 0.25 um	2	1	6	500044848		0.8719	Vesicles 0.25 um					90	1					13.8	1
1308	90		Vesicles 0.25 um	1	1	5	500042137	16.8889		Vesicles 0.25 um	2	1	5	500042137		0.543445	Vesicles 0.25 um			90	1					16.8889	1
1304	90.5		Vesicles 0.25 um	1	1	6	500044846	20.5		Vesicles 0.25 um	2	1	6	500044846		0.0241262	Vesicles 0.25 um	90.5	1					20.5	1
1315	91		Vesicles 0.25 um	1	1	18	500031936	8.5		Vesicles 0.25 um	2	1	18	500031936		0.404808	Vesicles 0.25 um			91	1					8.5	1
1310	93		Vesicles 0.25 um	1	1	12	500042427	20.7143		Vesicles 0.25 um	2	1	12	500042427		0.559068	Vesicles 0.25 um			93	1					20.7143	1
1308	94.5		Vesicles 0.25 um	1	1	12	500042169	9.25		Vesicles 0.25 um	2	1	12	500042169		0.879899	Vesicles 0.25 um					94.5	1					9.25	1
1315	94.6		Vesicles 0.25 um	1	1	18	500031938	9.9		Vesicles 0.25 um	2	1	18	500031938		0.472963	Vesicles 0.25 um			94.6	1					9.9	1
1308	95.6667		Vesicles 0.25 um	1	1	10	500042162	8.66667		Vesicles 0.25 um	2	1	10	500042162		0.368594	Vesicles 0.25 um			95.6667	1					8.66667	1
1304	100.75		Vesicles 0.25 um	1	1	6	500044847	13.125		Vesicles 0.25 um	2	1	6	500044847		0.588095	Vesicles 0.25 um			100.75	1					13.125	1
1308	103.333		Vesicles 0.25 um	1	1	5	500042138	14.6667		Vesicles 0.25 um	2	1	5	500042138		0.192786	Vesicles 0.25 um	103.333	1					14.6667	1
1304	105.143		Vesicles 0.25 um	1	1	4	500044842	20.8571		Vesicles 0.25 um	2	1	4	500044842		0.85384	Vesicles 0.25 um					105.143	1					20.8571	1
1310	105.364		Vesicles 0.25 um	1	1	6	500042408	36.6364		Vesicles 0.25 um	2	1	6	500042408		0.0140287	Vesicles 0.25 um	105.364	1					36.6364	1
1304	108		Vesicles 0.25 um	1	1	20	500044872	29		Vesicles 0.25 um	2	1	20	500044872		0.135149	Vesicles 0.25 um	108	1					29	1
1304	108.5		Vesicles 0.25 um	1	1	20	500044864	30.75		Vesicles 0.25 um	2	1	20	500044864		0.248979	Vesicles 0.25 um	108.5	1					30.75	1
1308	110		Vesicles 0.25 um	1	1	5	500042136	14.4		Vesicles 0.25 um	2	1	5	500042136		0.569375	Vesicles 0.25 um			110	1					14.4	1
1308	119		Vesicles 0.25 um	1	1	9	500042156	14		Vesicles 0.25 um	2	1	9	500042156		0.754323	Vesicles 0.25 um					119	1					14	1
1314	32.5128		Vesicles 0.5 um	1	1	9	400007061	20.2949		Vesicles 0.5 um	2	1	9	400007061		0.678922	Vesicles 0.5 um					32.5128	1					20.2949	1
1316	34.8916		Vesicles 0.5 um	1	1	11	400006766	27.8313		Vesicles 0.5 um	2	1	11	400006766		0.87756	Vesicles 0.5 um					34.8916	1					27.8313	1
1315	39.2239		Vesicles 0.5 um	1	1	10	400006039	34.9701		Vesicles 0.5 um	2	1	10	400006039		0.769067	Vesicles 0.5 um					39.2239	1					34.9701	1
1317	41.0833		Vesicles 0.5 um	1	1	13	400006751	48.9		Vesicles 0.5 um	2	1	13	400006751		0.593229	Vesicles 0.5 um			41.0833	1					48.9	1
1317	43.1207		Vesicles 0.5 um	1	1	16	400006752	16.4138		Vesicles 0.5 um	2	1	16	400006752		0.987428	Vesicles 0.5 um					43.1207	1					16.4138	1
1304	44.5345		Vesicles 0.5 um	1	1	11	400009321	39.5172		Vesicles 0.5 um	2	1	11	400009321		0.427711	Vesicles 0.5 um			44.5345	1					39.5172	1
1308	44.6711		Vesicles 0.5 um	1	1	6	400008550	35.5263		Vesicles 0.5 um	2	1	6	400008550		0.249037	Vesicles 0.5 um	44.6711	1					35.5263	1
1311	45.1384		Vesicles 0.5 um	1	1	7	400008763	12.7421		Vesicles 0.5 um	2	1	7	400008763		0.589821	Vesicles 0.5 um			45.1384	1					12.7421	1
1309	45.4766		Vesicles 0.5 um	1	1	6	400008639	9.57031		Vesicles 0.5 um	2	1	6	400008639		0.259166	Vesicles 0.5 um	45.4766	1					9.57031	1
1304	52.1552		Vesicles 0.5 um	1	1	19	400009326	27.1034		Vesicles 0.5 um	2	1	19	400009326		0.729157	Vesicles 0.5 um					52.1552	1					27.1034	1
1311	53.8919		Vesicles 0.5 um	1	1	10	400008764	37.6216		Vesicles 0.5 um	2	1	10	400008764		0.968467	Vesicles 0.5 um					53.8919	1					37.6216	1
1309	53.9524		Vesicles 0.5 um	1	1	10	400008642	2.57143		Vesicles 0.5 um	2	1	10	400008642		0.538263	Vesicles 0.5 um			53.9524	1					2.57143	1
1304	54.2		Vesicles 0.5 um	1	1	9	400009320	50.0889		Vesicles 0.5 um	2	1	9	400009320		0.961355	Vesicles 0.5 um					54.2	1					50.0889	1
1317	55.4259		Vesicles 0.5 um	1	1	23	400006753	28.7963		Vesicles 0.5 um	2	1	23	400006753		0.330086	Vesicles 0.5 um	55.4259	1					28.7963	1
1311	56.5064		Vesicles 0.5 um	1	1	12	400008765	11.6953		Vesicles 0.5 um	2	1	12	400008765		0.735434	Vesicles 0.5 um					56.5064	1					11.6953	1
1309	59.6575		Vesicles 0.5 um	1	1	11	400008643	12.2466		Vesicles 0.5 um	2	1	11	400008643		0.897242	Vesicles 0.5 um					59.6575	1					12.2466	1
1308	61.3533		Vesicles 0.5 um	1	1	9	400008554	11.4467		Vesicles 0.5 um	2	1	9	400008554		0.2629	Vesicles 0.5 um	61.3533	1					11.4467	1
1309	62.1936		Vesicles 0.5 um	1	1	9	400008641	9.67742		Vesicles 0.5 um	2	1	9	400008641		0.947765	Vesicles 0.5 um					62.1936	1					9.67742	1
1309	62.9623		Vesicles 0.5 um	1	1	14	400008646	27.3396		Vesicles 0.5 um	2	1	14	400008646		0.377804	Vesicles 0.5 um			62.9623	1					27.3396	1
1309	63.2857		Vesicles 0.5 um	1	1	5	400008638	35.3143		Vesicles 0.5 um	2	1	5	400008638		0.821701	Vesicles 0.5 um					63.2857	1					35.3143	1
1304	64.0893		Vesicles 0.5 um	1	1	15	400009324	6.17857		Vesicles 0.5 um	2	1	15	400009324		0.416804	Vesicles 0.5 um			64.0893	1					6.17857	1
1310	67.0145		Vesicles 0.5 um	1	1	10	400008488	6.98551		Vesicles 0.5 um	2	1	10	400008488		0.0323107	Vesicles 0.5 um	67.0145	1					6.98551	1
1316	67.92		Vesicles 0.5 um	1	1	12	400006767	29.04		Vesicles 0.5 um	2	1	12	400006767		0.855369	Vesicles 0.5 um					67.92	1					29.04	1
1310	68.0303		Vesicles 0.5 um	1	1	10	400008489	16.4242		Vesicles 0.5 um	2	1	10	400008489		0.168832	Vesicles 0.5 um	68.0303	1					16.4242	1
1310	70.5313		Vesicles 0.5 um	1	1	5	400008487	24.3281		Vesicles 0.5 um	2	1	5	400008487		0.109687	Vesicles 0.5 um	70.5313	1					24.3281	1
1304	70.96		Vesicles 0.5 um	1	1	13	400009322	10.08		Vesicles 0.5 um	2	1	13	400009322		0.739629	Vesicles 0.5 um					70.96	1					10.08	1
1308	71.3103		Vesicles 0.5 um	1	1	2	400008547	66.9655		Vesicles 0.5 um	2	1	2	400008547		0.660123	Vesicles 0.5 um			71.3103	1					66.9655	1
1308	73.9318		Vesicles 0.5 um	1	1	7	400008551	16.5909		Vesicles 0.5 um	2	1	7	400008551		0.409148	Vesicles 0.5 um			73.9318	1					16.5909	1
1315	74.5		Vesicles 0.5 um	1	1	13	400006041	44.6429		Vesicles 0.5 um	2	1	13	400006041		0.335233	Vesicles 0.5 um			74.5	1					44.6429	1
1315	74.8684		Vesicles 0.5 um	1	1	11	400006040	16.7368		Vesicles 0.5 um	2	1	11	400006040		0.168606	Vesicles 0.5 um	74.8684	1					16.7368	1
1315	75.1818		Vesicles 0.5 um	1	1	2	400006038	8.09091		Vesicles 0.5 um	2	1	2	400006038		0.479759	Vesicles 0.5 um			75.1818	1					8.09091	1
1308	75.6		Vesicles 0.5 um	1	1	3	400008548	27		Vesicles 0.5 um	2	1	3	400008548		0.252622	Vesicles 0.5 um	75.6	1					27	1
1309	77.9048		Vesicles 0.5 um	1	1	15	400008647	13.8333		Vesicles 0.5 um	2	1	15	400008647		0.333276	Vesicles 0.5 um			77.9048	1					13.8333	1
1304	78		Vesicles 0.5 um	1	1	13	400009323	45		Vesicles 0.5 um	2	1	13	400009323		0.707505	Vesicles 0.5 um					78	1					45	1
1309	78.3158		Vesicles 0.5 um	1	1	8	400008640	8.26316		Vesicles 0.5 um	2	1	8	400008640		0.108653	Vesicles 0.5 um	78.3158	1					8.26316	1
1308	79.2778		Vesicles 0.5 um	1	1	8	400008553	62.4444		Vesicles 0.5 um	2	1	8	400008553		0.926009	Vesicles 0.5 um					79.2778	1					62.4444	1
1308	80.75		Vesicles 0.5 um	1	1	11	400008556	56.25		Vesicles 0.5 um	2	1	11	400008556		0.861184	Vesicles 0.5 um					80.75	1					56.25	1
1309	81		Vesicles 0.5 um	1	1	12	400008644	42.6		Vesicles 0.5 um	2	1	12	400008644		0.765689	Vesicles 0.5 um					81	1					42.6	1
1308	81.7		Vesicles 0.5 um	1	1	5	400008549	11.2		Vesicles 0.5 um	2	1	5	400008549		0.4269	Vesicles 0.5 um			81.7	1					11.2	1
1311	83.1667		Vesicles 0.5 um	1	1	16	400008768	13		Vesicles 0.5 um	2	1	16	400008768		0.1974	Vesicles 0.5 um	83.1667	1					13	1
1311	83.9231		Vesicles 0.5 um	1	1	13	400008767	28.6154		Vesicles 0.5 um	2	1	13	400008767		0.531722	Vesicles 0.5 um			83.9231	1					28.6154	1
1316	85.2857		Vesicles 0.5 um	1	1	14	400006768	7.71429		Vesicles 0.5 um	2	1	14	400006768		0.756816	Vesicles 0.5 um					85.2857	1					7.71429	1
1304	89.0417		Vesicles 0.5 um	1	1	6	400009319	24.8333		Vesicles 0.5 um	2	1	6	400009319		0.690588	Vesicles 0.5 um					89.0417	1					24.8333	1
1317	92.4286		Vesicles 0.5 um	1	1	7	400006750	17.0714		Vesicles 0.5 um	2	1	7	400006750		0.159121	Vesicles 0.5 um	92.4286	1					17.0714	1
1304	92.6667		Vesicles 0.5 um	1	1	4	400009318	34.2222		Vesicles 0.5 um	2	1	4	400009318		0.960793	Vesicles 0.5 um					92.6667	1					34.2222	1
1309	94.1429		Vesicles 0.5 um	1	1	13	400008645	29.3571		Vesicles 0.5 um	2	1	13	400008645		0.164544	Vesicles 0.5 um	94.1429	1					29.3571	1
1314	94.8889		Vesicles 0.5 um	1	1	14	400007062	42.3333		Vesicles 0.5 um	2	1	14	400007062		0.690406	Vesicles 0.5 um					94.8889	1					42.3333	1
1314	98.4286		Vesicles 0.5 um	1	1	14	400007063	28.2857		Vesicles 0.5 um	2	1	14	400007063		0.371864	Vesicles 0.5 um			98.4286	1					28.2857	1
1316	44.0532		Vesicles 0.75 um	1	1	0	300001396	45.7128		Vesicles 0.75 um	2	1	0	300001396		0.751821	Vesicles 0.75 um					44.0532	1					45.7128	1
1311	47.5258		Vesicles 0.75 um	1	1	1	300002907	10.3093		Vesicles 0.75 um	2	1	1	300002907		0.128262	Vesicles 0.75 um	47.5258	1					10.3093	1
1311	51.3663		Vesicles 0.75 um	1	1	16	300002916	8.41584		Vesicles 0.75 um	2	1	16	300002916		0.141094	Vesicles 0.75 um	51.3663	1					8.41584	1
1311	53.0648		Vesicles 0.75 um	1	1	0	300002906	8.61111		Vesicles 0.75 um	2	1	0	300002906		0.169595	Vesicles 0.75 um	53.0648	1					8.61111	1
1304	53.4327		Vesicles 0.75 um	1	1	3	300002733	17.1154		Vesicles 0.75 um	2	1	3	300002733		0.448545	Vesicles 0.75 um			53.4327	1					17.1154	1
1314	53.898		Vesicles 0.75 um	1	1	10	300001531	11.8878		Vesicles 0.75 um	2	1	10	300001531		0.92497	Vesicles 0.75 um					53.898	1					11.8878	1
1309	54.1215		Vesicles 0.75 um	1	1	0	300002793	11.3178		Vesicles 0.75 um	2	1	0	300002793		0.41712	Vesicles 0.75 um			54.1215	1					11.3178	1
1309	54.3204		Vesicles 0.75 um	1	1	14	300002801	21.7961		Vesicles 0.75 um	2	1	14	300002801		0.506047	Vesicles 0.75 um			54.3204	1					21.7961	1
1317	55.1148		Vesicles 0.75 um	1	1	6	300001379	65.5082		Vesicles 0.75 um	2	1	6	300001379		0.0174954	Vesicles 0.75 um	55.1148	1					65.5082	1
1311	55.2203		Vesicles 0.75 um	1	1	7	300002910	11.6949		Vesicles 0.75 um	2	1	7	300002910		0.297492	Vesicles 0.75 um	55.2203	1					11.6949	1
1309	55.625		Vesicles 0.75 um	1	1	6	300002797	8.97917		Vesicles 0.75 um	2	1	6	300002797		0.35616	Vesicles 0.75 um			55.625	1					8.97917	1
1304	56.4105		Vesicles 0.75 um	1	1	13	300002734	13.2		Vesicles 0.75 um	2	1	13	300002734		0.948708	Vesicles 0.75 um					56.4105	1					13.2	1
1311	56.6947		Vesicles 0.75 um	1	1	16	300002917	6.77895		Vesicles 0.75 um	2	1	16	300002917		0.874727	Vesicles 0.75 um					56.6947	1					6.77895	1
1317	58.6404		Vesicles 0.75 um	1	1	19	300001381	7.30337		Vesicles 0.75 um	2	1	19	300001381		0.379393	Vesicles 0.75 um			58.6404	1					7.30337	1
1315	58.75		Vesicles 0.75 um	1	1	13	300001060	14.3523		Vesicles 0.75 um	2	1	13	300001060		0.0966411	Vesicles 0.75 um	58.75	1					14.3523	1
1317	58.85		Vesicles 0.75 um	1	1	19	300001382	8.1		Vesicles 0.75 um	2	1	19	300001382		0.67617	Vesicles 0.75 um					58.85	1					8.1	1
1315	60.4388		Vesicles 0.75 um	1	1	2	300001059	9.0102		Vesicles 0.75 um	2	1	2	300001059		0.76807	Vesicles 0.75 um					60.4388	1					9.0102	1
1311	61.0816		Vesicles 0.75 um	1	1	14	300002914	17.6327		Vesicles 0.75 um	2	1	14	300002914		0.783874	Vesicles 0.75 um					61.0816	1					17.6327	1
1316	62.602		Vesicles 0.75 um	1	1	12	300001398	18.7857		Vesicles 0.75 um	2	1	12	300001398		0.182784	Vesicles 0.75 um	62.602	1					18.7857	1
1314	62.8696		Vesicles 0.75 um	1	1	17	300001535	57.7536		Vesicles 0.75 um	2	1	17	300001535		0.990626	Vesicles 0.75 um					62.8696	1					57.7536	1
1311	62.9091		Vesicles 0.75 um	1	1	0	300002905	23.8889		Vesicles 0.75 um	2	1	0	300002905		0.225627	Vesicles 0.75 um	62.9091	1					23.8889	1
1317	63.4082		Vesicles 0.75 um	1	1	20	300001383	13.6837		Vesicles 0.75 um	2	1	20	300001383		0.833609	Vesicles 0.75 um					63.4082	1					13.6837	1
1309	63.5347		Vesicles 0.75 um	1	1	8	300002798	13.396		Vesicles 0.75 um	2	1	8	300002798		0.907906	Vesicles 0.75 um					63.5347	1					13.396	1
1317	63.7723		Vesicles 0.75 um	1	1	4	300001378	10.7822		Vesicles 0.75 um	2	1	4	300001378		0.915988	Vesicles 0.75 um					63.7723	1					10.7822	1
1314	64.1111		Vesicles 0.75 um	1	1	14	300001532	13.1889		Vesicles 0.75 um	2	1	14	300001532		0.0165544	Vesicles 0.75 um	64.1111	1					13.1889	1
1317	64.4706		Vesicles 0.75 um	1	1	8	300001380	47.1618		Vesicles 0.75 um	2	1	8	300001380		0.679283	Vesicles 0.75 um					64.4706	1					47.1618	1
1308	64.6105		Vesicles 0.75 um	1	1	8	300003073	11.2842		Vesicles 0.75 um	2	1	8	300003073		0.0385346	Vesicles 0.75 um	64.6105	1					11.2842	1
1317	64.6667		Vesicles 0.75 um	1	1	3	300001377	32.7708		Vesicles 0.75 um	2	1	3	300001377		0.627439	Vesicles 0.75 um			64.6667	1					32.7708	1
1308	65.5657		Vesicles 0.75 um	1	1	10	300003074	41.2727		Vesicles 0.75 um	2	1	10	300003074		0.0317349	Vesicles 0.75 um	65.5657	1					41.2727	1
1304	66		Vesicles 0.75 um	1	1	15	300002736	5		Vesicles 0.75 um	2	1	15	300002736		0.856455	Vesicles 0.75 um					66	1					5	1
1308	66.0313		Vesicles 0.75 um	1	1	7	300003072	16.5729		Vesicles 0.75 um	2	1	7	300003072		0.168079	Vesicles 0.75 um	66.0313	1					16.5729	1
1309	66.3762		Vesicles 0.75 um	1	1	13	300002800	10.2871		Vesicles 0.75 um	2	1	13	300002800		0.275252	Vesicles 0.75 um	66.3762	1					10.2871	1
1314	67.0202		Vesicles 0.75 um	1	1	14	300001533	15.3232		Vesicles 0.75 um	2	1	14	300001533		0.841157	Vesicles 0.75 um					67.0202	1					15.3232	1
1308	67.3478		Vesicles 0.75 um	1	1	7	300003070	30.713		Vesicles 0.75 um	2	1	7	300003070		0.868762	Vesicles 0.75 um					67.3478	1					30.713	1
1311	72.72		Vesicles 0.75 um	1	1	15	300002915	25.24		Vesicles 0.75 um	2	1	15	300002915		0.638542	Vesicles 0.75 um			72.72	1					25.24	1
1309	73.1429		Vesicles 0.75 um	1	1	5	300002796	39.7143		Vesicles 0.75 um	2	1	5	300002796		0.489501	Vesicles 0.75 um			73.1429	1					39.7143	1
1304	73.37		Vesicles 0.75 um	1	1	20	300002737	23.98		Vesicles 0.75 um	2	1	20	300002737		0.034231	Vesicles 0.75 um	73.37	1					23.98	1
1311	73.566		Vesicles 0.75 um	1	1	8	300002911	49.9434		Vesicles 0.75 um	2	1	8	300002911		0.028251	Vesicles 0.75 um	73.566	1					49.9434	1
1309	78.3636		Vesicles 0.75 um	1	1	3	300002794	92		Vesicles 0.75 um	2	1	3	300002794		0.733447	Vesicles 0.75 um					78.3636	1					92	1
1315	79.1667		Vesicles 0.75 um	1	1	14	300001062	6.54167		Vesicles 0.75 um	2	1	14	300001062		0.285249	Vesicles 0.75 um	79.1667	1					6.54167	1
1316	81.037		Vesicles 0.75 um	1	1	5	300001397	7.96296		Vesicles 0.75 um	2	1	5	300001397		0.26413	Vesicles 0.75 um	81.037	1					7.96296	1
1314	84.3182		Vesicles 0.75 um	1	1	16	300001534	72.0909		Vesicles 0.75 um	2	1	16	300001534		0.800233	Vesicles 0.75 um					84.3182	1					72.0909	1
1304	85.3333		Vesicles 0.75 um	1	1	14	300002735	81.3611		Vesicles 0.75 um	2	1	14	300002735		0.312529	Vesicles 0.75 um	85.3333	1					81.3611	1
1311	86		Vesicles 0.75 um	1	1	4	300002908	113.579		Vesicles 0.75 um	2	1	4	300002908		0.605464	Vesicles 0.75 um			86	1					113.579	1
1309	91.8462		Vesicles 0.75 um	1	1	12	300002799	67.2308		Vesicles 0.75 um	2	1	12	300002799		0.295211	Vesicles 0.75 um	91.8462	1					67.2308	1
1309	92.125		Vesicles 0.75 um	1	1	15	300002802	14		Vesicles 0.75 um	2	1	15	300002802		0.169787	Vesicles 0.75 um	92.125	1					14	1
1311	94.1818		Vesicles 0.75 um	1	1	4	300002909	92.3636		Vesicles 0.75 um	2	1	4	300002909		0.839634	Vesicles 0.75 um					94.1818	1					92.3636	1
1310	101		Vesicles 0.75 um	1	1	4	300002516	20.7143		Vesicles 0.75 um	2	1	4	300002516		0.0292346	Vesicles 0.75 um	101	1					20.7143	1
1314	52.7009		Vesicles 1.0 um	1	1	10	200001070	11.1121		Vesicles 1.0 um	2	1	10	200001070		0.951063	Vesicles 1.0 um					52.7009	1					11.1121	1
1317	54.0714		Vesicles 1.0 um	1	1	19	200000911	7.68045		Vesicles 1.0 um	2	1	19	200000911		0.333908	Vesicles 1.0 um			54.0714	1					7.68045	1
1311	54.2727		Vesicles 1.0 um	1	1	0	200000833	10.8355		Vesicles 1.0 um	2	1	0	200000833		0.871834	Vesicles 1.0 um					54.2727	1					10.8355	1
1316	54.4071		Vesicles 1.0 um	1	1	12	200000334	11.6327		Vesicles 1.0 um	2	1	12	200000334		0.389072	Vesicles 1.0 um			54.4071	1					11.6327	1
1309	55.2433		Vesicles 1.0 um	1	1	8	200000898	11.5475		Vesicles 1.0 um	2	1	8	200000898		0.0894474	Vesicles 1.0 um	55.2433	1					11.5475	1
1314	56.8782		Vesicles 1.0 um	1	1	14	200001071	8.28413		Vesicles 1.0 um	2	1	14	200001071		0.322949	Vesicles 1.0 um	56.8782	1					8.28413	1
1315	58.2928		Vesicles 1.0 um	1	1	11	200000281	12.8973		Vesicles 1.0 um	2	1	11	200000281		0.916298	Vesicles 1.0 um					58.2928	1					12.8973	1
1311	59.7344		Vesicles 1.0 um	1	1	12	200000835	12.4635		Vesicles 1.0 um	2	1	12	200000835		0.511871	Vesicles 1.0 um			59.7344	1					12.4635	1
1308	59.9192		Vesicles 1.0 um	1	1	7	200001030	12.5231		Vesicles 1.0 um	2	1	7	200001030		0.435826	Vesicles 1.0 um			59.9192	1					12.5231	1
1317	61.6875		Vesicles 1.0 um	1	1	4	200000910	12.8333		Vesicles 1.0 um	2	1	4	200000910		0.702605	Vesicles 1.0 um					61.6875	1					12.8333	1
1314	62.4189		Vesicles 1.0 um	1	1	7	200001069	15.9054		Vesicles 1.0 um	2	1	7	200001069		0.290936	Vesicles 1.0 um	62.4189	1					15.9054	1
1310	62.6		Vesicles 1.0 um	1	1	10	200000853	13.7778		Vesicles 1.0 um	2	1	10	200000853		0.140263	Vesicles 1.0 um	62.6	1					13.7778	1
1309	63.4292		Vesicles 1.0 um	1	1	13	200000900	10.3833		Vesicles 1.0 um	2	1	13	200000900		0.873424	Vesicles 1.0 um					63.4292	1					10.3833	1
1316	63.5399		Vesicles 1.0 um	1	1	9	200000333	14.8896		Vesicles 1.0 um	2	1	9	200000333		0.107696	Vesicles 1.0 um	63.5399	1					14.8896	1
1309	64.0684		Vesicles 1.0 um	1	1	11	200000899	13.9263		Vesicles 1.0 um	2	1	11	200000899		0.760868	Vesicles 1.0 um					64.0684	1					13.9263	1
1308	64.48		Vesicles 1.0 um	1	1	9	200001031	10.24		Vesicles 1.0 um	2	1	9	200001031		0.0888733	Vesicles 1.0 um	64.48	1					10.24	1
1304	67.5949		Vesicles 1.0 um	1	1	18	200000857	38.8101		Vesicles 1.0 um	2	1	18	200000857		0.670853	Vesicles 1.0 um					67.5949	1					38.8101	1
1315	70.0086		Vesicles 1.0 um	1	1	18	200000282	11.4506		Vesicles 1.0 um	2	1	18	200000282		0.00855772	Vesicles 1.0 um	70.0086	1					11.4506	1
1311	100.712		Vesicles 1.0 um	1	1	13	200000836	55.0962		Vesicles 1.0 um	2	1	13	200000836		0.388629	Vesicles 1.0 um			100.712	1					55.0962	1
1304	144.136		Vesicles 1.0 um	1	1	1	200000856	115.591		Vesicles 1.0 um	2	1	1	200000856		0.39875	Vesicles 1.0 um			144.136	1					115.591	1

## Sheet: E
	GFP-TOR1 lst4d
EXPO	Image number	TOROID	total cells	% EGO
	2154	46	286	16.0839	39.143
	2155	41	238	17.2269
	2156	61	313	19.4888
Average				17.5999	1.73282
STD
STARVED	2162	184	299	61.5385	62.9938
	2163	225	341	65.9824
	2164	75	91	82.4176
Average				69.9795	10.9985
STD
	GFP-TOR1 lst7d
EXPO	Image number	TOROID	total cells	% EGO
	2143	35	193	18.1347	39.143
	2144	43	199	21.608
	2145	38	154	24.6753
Average				21.4727	3.2724
STD
STARVED	2147	142	227	62.5551	62.9938
	2148	199	312	63.7821
	2149	166	244	68.0328
Average				64.79	2.87459
STD
	GFP-TOR1 sea1d
EXPO	Image number	TOROID	total cells	% EGO
	1834	0	75	0	39.143
	1835	5	87	5.74713
	1836	2	107	1.86916
Average				2.53876	2.93149
STD
STARVED	1873	5	136	3.67647	62.9938
	1874	13	140	9.28571
	1875	9	79	11.3924
Average				8.1182	3.98826
STD
	GFP-TOR1 sea3d
EXPO	Image number	TOROID	total cells	% EGO
	1837	6	55	10.9091	39.143
	1838	9	49	18.3673
	1839	10	64	15.625
Average				14.9671	3.7724
STD
STARVED	1632	57	231	24.6753	62.9938
	1633	54	172	31.3953
	1876	50	132	37.8788
Average				31.3165	6.60208
STD
	GFP-TOR1 gtr1delta gtr2 delta
EXPO	Image number	TOROID	total cells	% EGO
	1860	140	198	70.7071	39.143
	1861	124	171	72.5146
	1862	122	178	68.5393
Average				70.587	1.99036
STD
STARVED	1886	185	189	97.8836	62.9938
	1887	201	206	97.5728
	1888	168	183	91.8033
Average				95.7532	3.42429
STD
	GFP-TOR1
EXPO	Image number	TOROID	total cells	% EGO
	1293	17	180	9.44444	39.143
	1294	8	150	5.33333
	1295	17	165	10.303
Average				8.36027	2.65632
STD
STARVED	1285	57	130	43.8462	62.9938
	1286	40	102	39.2157
	1288	55	104	52.8846
Average				45.3155	6.95191
STD

## Sheet: F
	EGO3-GFP lst4d
EXPO	Image number	EGO puncta	total cells	% EGO
	2132	75	187	40.107	39.143
	2133	94	234	40.1709
	2134	78	223	37.1512
Average				39.143	1.72529
STD
STARVED	2125	180	263	68.4411	62.9938
	2126	145	243	59.6708
	2127	168	276	60.8696
Average				62.9938	4.75539
STD
	EGO3-GFP lst7d
EXPO	Image number	EGO puncta	total cells	% EGO
	2112	38	149	25.5034	39.143
	2113	9	66	13.6364
	2114	8	59	13.5593
Average				17.5663	6.87376
STD
STARVED	2120	231	295	78.3051	62.9938
	2121	197	228	86.4035
	2135	183	248	73.7903
Average				79.4996	6.39088
STD
	EGO3-GFP sea1d
EXPO	Image number	EGO puncta	total cells	% EGO
	1840	4	171	2.33918	39.143
	1841	12	138	8.69565
	1842	4	133	3.00752
Average				4.68078	3.493
STD
STARVED	1894	1	276	0.362319	62.9938
	1895	0	2550	0
	1896	1	198	0.505051
Average				0.289123	0.26036
STD
	EGO3-GFP sea3d
EXPO	Image number	EGO puncta	total cells	% EGO
	1843	31	93	33.3333	39.143
	1844	36	97	37.1134
	1845	46	140	32.8571
Average				34.4346	2.33207
STD
STARVED	1897	125	136	91.9118	62.9938
	1898	130	141	92.1986
	1899	117	125	93.6
Average				92.5701	0.903362
STD
	EGO3-GFP gtr1delta gtr2 delta
EXPO	Image number	EGO puncta	total cells	% EGO
	1943	0	177	0	39.143
	1944	5	201	2.48756
	1945	4	193	2.07254
Average				1.52003	1.33264
STD
STARVED	1951	3	323	0.928793	62.9938
	1952	0	281	0
	1953	2	256	0.78125
Average				0.570014	0.499129
STD
	EGO3-GFP
EXPO	Image number	EGO puncta	total cells	% EGO
	586	3	73	4.10959	39.143
	587	5	69	7.24638
	588	5	71	7.04225
Average				6.13274	1.75507
STD
STARVED	581	148	240	61.6667	62.9938
	582	143	220	65
	583	140	213	65.7277
Average				64.1315	2.16536
STD
