# Supplementary material for: EGOC inhibits TOROID polymerization by structurally activating TORC1
Source: Nat Struct Mol Biol. 2023 Jan 26;30(3):273–85. doi: 10.1038/s41594-022-00912-6 (PMC10023571; doi:10.1038/s41594-022-00912-6)
Supplement: Source Data Extended Data Fig. 6 — Statistical source data. [file 41594_2022_912_MOESM14_ESM.xlsx]

## Sheet: C,D
																	#REF!
	Genotype	State	Dates	Images	% of Cell Signal									% of cells with foci	Median		Number of cells
					1-2,5	2,5-5	5-10	10-25	25-50	50-100	100-250	250-500	500-1000		Values	Means
	GFP-TOR1	Starved	181004	Image 7	0	0.357859	4.36587	4.80962	6.15517	15.1732	31.2053	37.933	0	54.321	136.965	120.838	324
				Image 8	0	2.68506	6.5262	3.05799	12.5862	15.8493	40.6489	18.6463	0	57.4561	102.142		228
				Image 9	0.0166141	1.56172	5.10052	2.3592	8.3901	20.4353	30.5699	31.5667	0	58.4746	120.838		236
			181122	Image 1	0	0.199468	3.49069	4.05585	7.8125	12.9654	43.2181	28.258	0	57.377	127.955	128.372	122
				Image 2	0	0.0534045	2.2964	2.99065	5.74099	16.0214	34.1789	38.7183	0	70.2703	142.246		111
				Image 3	0	0.299957	3.68519	2.74247	6.999	16.8547	33.7095	35.7092	0	67.5214	134.537		117
				Image 13	0	0.0631612	1.91063	2.49487	9.94789	18.9484	38.2125	28.4225	0	76.7857	122.665		224
				Image 14	0	0.0238607	1.49527	2.64058	6.60145	21.3155	35.3138	32.6096	0	69.9074	128.788		216
				Image 16	0	0.0915511	1.58253	2.58959	8.10882	19.8797	37.6668	30.0811	0	79.6748	125.712		246
			181031	Image 2	0	1.04074	5.01237	1.58678	11.0608	16.7079	40.323	24.2684	0	78.5714	115.15	117.144	350
				Image 3	0	0.61164	5.49846	2.52223	8.00807	18.9167	38.5901	25.8528	0	81.1765	116.423		255
				Image 5	0.0114896	1.69472	4.615	2.33622	10.5322	14.5535	41.3627	24.8942	0	80.7018	117.865		171
				Image 6	0	1.06731	5.50869	1.7559	9.72629	15.4932	37.1837	29.2649	0	70.6186	123.37		194
			181204	Image 6	0.15015	0.583917	1.4737	2.55811	8.75876	15.2931	43.3767	27.8056	0	81.4159	127.099	127.099	113
				Image 7	0.105969	0.356275	1.47991	1.31548	7.94767	12.6067	36.9064	39.2816	0	82.3529	147.203		153
				Image 8	0.102343	0.322189	1.25085	1.6678	6.25426	11.7504	36.0094	42.6427	0	83.9416	154.05		137
				Image 9	0.105974	1.98003	2.70511	2.34257	7.80858	28.4455	44.0627	12.5495	0	84.2105	90.3054		114
				Image 10	0.131991	5.29616	4.85068	3.76176	15.014	33.6578	29.0381	8.24946	0	73.7705	63.2045		122
			181212	Image 2	0	2.35664	12.3331	11.469	12.176	22.7808	29.0652	9.81932	0	56.6879	67.172	140.237	157
				Image 3	0.00607174	0.660301	4.91811	5.91994	6.07174	11.5363	30.6623	40.2253	0	68.3673	141.988		196
				Image 4	0	1.69623	6.35844	2.86905	7.85112	11.8251	30.6291	38.771	0	67.8947	138.487		190
				Image 5	0	0.669257	4.90069	4.40415	7.12435	10.1468	28.4974	44.2573	0	69.4656	149.366		131
			181219	Image 1	0.00327295	0.842784	5.58038	3.24022	10.8007	18.3285	31.7476	29.4565	0	69.6517	117.648	123.817	201
				Image 2	0	1.2131	6.32835	3.1945	10.6146	17.3878	31.945	29.3166	0	63.1868	117.492		182
				Image 3	0.0187564	1.60368	4.87668	2.25077	10.0347	13.5046	27.3844	40.3264	0	63.7838	138.796		185
				Image 4	0	1.31766	5.23504	2.63533	8.36895	16.916	29.9145	35.6125	0	66.1692	129.987		201
			190213	270	0.0741445	7.88994	5.99603	4.96446	18.2138	21.5986	26.7565	14.5065	0	58.2222	76.4639	76.4639	225
				271	0.265754	9.02029	5.00843	4.53144	18.6539	20.7833	22.1461	19.5908	0	58.2192	83.408		219
				272	0.388392	9.90036	3.73872	5.84403	20.0548	24.3199	20.327	13.6119	1.81491	57.3232	75.9125		198
			190214	273	0.0431652	2.66839	7.13207	1.96205	9.81027	15.0097	35.9056	27.4688	0	67.134	117.426	117.45	321
				274	0.00509009	2.51111	4.23326	2.56201	11.283	17.476	34.7823	27.1472	0	67.3969	115.635		388
				275	0.00350926	2.78109	5.00948	1.9301	9.47501	18.3359	30.8815	31.5834	0	64.3041	121.407		388
				276	0.0140559	3.07034	4.36612	2.28409	8.91673	17.2185	32.5043	31.6258	0	66.7127	123.366		362
				277	0	3.45449	4.03734	2.80529	11.1359	21.7031	32.2229	24.641	0	66.6201	106.389		358
				279	0	4.38741	5.93397	2.58857	10.5298	17.2206	28.0794	31.2603	0	63.2353	117.473		306
			Average		0.0413355	2.12377	4.53812	3.22979	9.95909	17.7417	33.5722	28.7421	0.0518547	68.6549	121.407		5839
			STDV		0.0845361	2.48097	2.11889	1.83161	3.47737	4.80145	5.70939	9.33496	0.306777	8.78288	22.9028
			Int. Conf.		0.0284157	0.833945	0.712236	0.615673	1.16887	1.61395	1.91914	3.13783	0.103119	2.95225	7.6985
		Expo	181004	Image 2	0	7.8219	35.5395	12.515	18.4517	19.2539	6.41797	0	0	14.1975	17.135	19.9675	162
				Image 3	0	3.3237	32.0809	29.1908	12.2832	14.4509	8.67052	0	0	8.41121	19.9675		107
				Image 4	0.0643018	5.62641	33.1154	23.1486	14.4679	12.8604	10.717	0	0	12.8	22.347		125
			181204	Image 1	0.1657	11.599	23.6123	13.256	22.3695	15.7415	4.971	8.285	0	21.2389	36.4354	22.7958	113
				Image 2	0.270102	15.375	25.8674	11.2196	24.413	12.4662	10.3885	0	0	22.3301	22.7958		103
				Image 3	0.0369208	20.768	25.66	18.4604	14.7683	7.38416	3.69208	9.2302	0	8.10811	35.8621		74
				Image 4	0.725765	12.5713	41.2131	15.0337	17.4961	7.77605	5.18403	0	0	7.62712	15.5061		118
				Image 5	0.534609	14.4907	32.2172	18.2893	17.5858	11.2549	5.62746	0	0	13.0081	16.2595		123
			181212	Image 6	0.579238	16.2458	27.1518	10.3177	25.7942	18.1012	1.81012	0	0	19.3277	12.6769	19.4982	119
				Image 7	2.05656	28.8432	15.527	9.87147	22.108	17.4807	4.11311	0	0	17.0732	14.2995		123
				Image 9	1.1307	12.5858	27.9984	14.5376	20.8642	10.7686	5.3843	6.73038	0	14.0351	32.8567		114
				Image 10	1.5217	18.416	34.757	15.9087	12.1044	3.45841	13.8337	0	0	4.34783	24.697		115
			Average		0.590466	13.9722	29.5617	15.9791	18.5589	12.5831	6.73415	2.02047	0	13.5421	21.1573		1396
			STDV		0.666991	6.90762	6.70142	5.65559	4.60521	4.7763	3.46932	3.69457	0	5.71518	8.37571
			Int. Conf.		0.377386	3.90836	3.79168	3.19995	2.60565	2.70245	1.96295	2.0904	0	3.23367	4.739
			p-value		***	***	***	***	***	**	***	***		***	-0.825733
INTRA	GFP-TOR1, CrispR mutant #9 (LST8 20/29 ->A/A)	Starved	181031	Image 7	0.0748503	7.85928	22.7358	8.04641	25.7298	14.9701	11.2275	9.35629	0	17.2185	46.9461	42.3745	151
				Image 8	0.0672948	11.2719	20.6931	9.08479	15.9825	26.0767	8.41184	8.41184	0	17.8344	39.2968		157
				Image 9	0.343458	11.9674	17.4949	4.72255	20.3928	20.3928	19.3195	5.36653	0	17.6923	45.4521		130
				Image 10	0.301356	12.0542	25.113	8.53842	21.3461	12.5565	20.0904	0	0	12.1951	33.7054		123
			181212	Image 45	2.90433	12.2437	7.97267	5.69476	25.6264	34.1686	11.3895	0	0	23.3766	23.8048	22.3421	77
				Image 46	2.23108	12.6693	5.41833	7.96813	27.0916	22.3108	22.3108	0	0	16.2393	37.3884		117
				Image 47	0.322516	9.37311	10.2802	8.46604	27.2123	40.3145	4.03145	0	0	16.8224	15.6687		107
				Image 48	0.554529	11.8299	7.57856	10.7209	36.0444	25.878	7.39372	0	0	17.6991	21.5689		113
				Image 54	1.41327	10.3716	9.34579	10.4855	29.633	29.633	9.11785	0	0	16.6667	22.3421		120
			181219	Image 5	0.184162	4.60405	17.9558	5.89319	24.4015	43.2781	3.68324	0	0	24.6305	14.6202	43.3203	203
				Image 6	0.547133	4.61644	12.9944	10.0308	20.5175	23.9371	27.3567	0	0	18.617	42.5479		188
				Image 7	0.354072	6.15411	10.3692	6.40701	21.9187	26.1339	28.663	0	0	23.6715	44.0927		207
				Image 8	0.165763	5.72634	10.0964	11.302	18.4599	23.3574	27.1248	3.76733	0	22.6667	51.1699		225
			Average		0.727985	9.2878	13.696	8.2585	24.1813	26.3852	15.3939	2.06938	0	18.8716	37.3884		1918
			STDV		1.03358	1.58129	7.44554	1.96826	5.78466	8.84379	6.41381	3.99423	0	2.85798	12.6268
			Int. Conf.		0.561862	0.859597	4.04744	1.06996	3.14458	4.80754	3.48659	2.17129	0	1.55362	6.00238
			p-value		***	***	***	***	***	**	***	***		***	-0.692041
INTER	GFP-TOR1, #25 (FRB TOR2 K2050/2053 -> F)	Starved	190214	348	0.551066	4.86823	6.26731	3.36921	18.4165	24.4125	32.8356	9.27962	0	60.5072	70.9314	66.0988	276
				349	0.354919	5.35726	5.67535	3.64964	18.6667	30.8043	23.7729	11.719	0	67.4107	66.0988		224
				350	0.114223	5.01388	5.45882	4.67519	17.9304	28.1574	30.0169	8.63317	0	64.0678	65.9786		295
				351	0.126809	3.55399	4.87213	2.95888	17.186	27.364	31.1461	12.7921	0	70.696	77.2815	80.1397	273
				352	0.0883762	3.90716	5.57003	2.93037	14.2448	28.2571	30.4665	14.5356	0	74.4361	80.1397		266
				353	0.0429243	3.60338	5.20739	3.43394	11.2394	23.8343	27.7878	24.8509	0	73.5178	101.644		253
				354	0.348784	9.24277	4.09362	4.62598	28.0863	31.0234	21.6613	0.917852	0	61.3169	38.9624	55.576	243
				355	0.35715	10.1225	4.15381	3.84324	22.3219	29.8919	20.5749	8.73464	0	64.1414	55.576		198
				356	0.2131	7.77455	4.18977	3.75634	21.0391	29.0755	23.116	10.8356	0	66.6667	63.5736		207
			Average		0.24415	5.93819	5.05425	3.69364	18.7923	28.0912	26.8198	11.3665	0	66.9734	66.0988		2235
			STDV		0.168284	2.48491	0.776574	0.628102	4.81002	2.55892	4.58222	6.34663	0	5.03654	17.2895
			Int. Conf.		0.0673276	0.994171	0.310694	0.251293	1.92441	1.02378	1.83327	2.53918	0	2.01503	6.91723
			p-value		***	***			***	***	**	***			-0.455561
INTER	GFP-TOR1, #23 (TOR1 HEAT 1279->A)	Starved	190214	370	0.213986	7.61063	10.0533	6.41957	18.5724	29.6754	21.3986	6.0562	0	49.7959	49.5136	50.4368	245
				371	0.444764	7.1881	9.367	5.84033	22.1259	28.0785	20.2165	6.73885	0	49.3088	50.4368		217
				372	0.283247	6.97299	7.65161	6.6091	19.6699	27.3412	19.6699	11.802	0	47.3684	61.7635		247
				367	0.558325	4.38684	7.45763	4.74576	19.0429	32.7019	27.1186	3.98804	0	50.3788	51.347	62.6924	264
				368	0.677305	5.40187	7.30679	5.44789	18.5891	25.0308	30.1842	7.36201	0	48.289	63.224		263
				369	0.544272	5.72206	7.49725	5.22645	16.6706	29.5565	24.8707	9.91223	0	51.3208	62.6924		265
				373	0.137233	6.80161	9.43477	5.31778	19.4699	26.5889	21.9573	10.2925	0	46.9965	60.6829	62.2865	283
				374	0.0871284	7.23836	7.64049	6.36708	18.3472	26.1385	24.1279	10.0533	0	42.4615	62.5467		325
				375	0.156095	6.67469	7.57711	6.569	15.2843	28.1296	26.6662	8.94294	0	48	62.2865		325
			Average		0.344706	6.44413	8.22066	5.83811	18.6414	28.1379	24.0233	8.34978	0	48.2133	61.7635		2434
			STDV		0.215616	1.05153	1.07016	0.683457	1.91362	2.28843	3.53294	2.481	0	2.58309	5.94253
			Int. Conf.		0.0862645	0.420701	0.428154	0.27344	0.765606	0.915563	1.41347	0.992606	0	1.03345	2.37751
			p-value		***	***	***	***	***	***	***	***		***	-0.49127
INTRA	GFP-TOR1, #26 (WD KOG1 1382-1383->A)	Starved	190214	339	0.333307	3.49858	4.16633	3.99511	16.437	27.3951	32.1892	11.9853	0	69.7452	76.4782	77.3103	314
				340	0.217503	4.15455	5.18097	4.30118	15.6407	26.3936	31.2813	12.8302	0	69.2029	77.3103		276
				341	0.304241	6.20566	4.70578	4.12289	14.8566	23.3157	27.2964	19.1928	0	72.2727	87.8919		220
				342	0.152541	4.88399	4.93751	3.85367	11.7751	24.353	32.6491	17.395	0	68.1102	89.313	94.986	254
				343	0.383574	4.52517	5.54051	3.55997	12.5351	20.9336	31.8391	20.6829	0	69.3182	96.5266		264
				344	0.485805	4.45092	5.69993	3.58834	13.4563	21.254	30.3628	20.7019	0	67.5214	94.986		234
				345	0.133534	5.4408	7.34438	4.6879	15.0581	21.8769	25.5704	19.8881	0	59.6899	87.6324	106.418	258
				346	0.0376294	4.15804	6.22766	5.0047	13.0762	19.7554	22.5776	29.1627	0	58.7912	106.427		182
				347	0.0432161	4.50822	7.03243	5.02878	10.7058	19.8401	24.3581	28.4833	0	56.6667	106.418		180
			Average		0.232372	4.64733	5.64839	4.23806	13.7268	22.7908	28.6805	20.0358	0	65.702	89.313		2182
			STDV		0.155125	0.789677	1.05775	0.561395	1.90097	2.77178	3.7939	5.91566	0	5.69546	10.8542
			Int. Conf.		0.0620631	0.315937	0.423187	0.224605	0.760545	1.10894	1.51788	2.36676	0	2.27866	4.34259
			p-value		***	**			**	**	*	*			-0.264352
INTER	GFP-TOR1, #20 (Loop TOR1 326-334 -> poly AG)	Starved	190214	299	0.462364	7.13386	6.43514	6.17635	21.8243	26.0511	22.4281	9.48881	0	38.6228	59.7937	59.7937	334
				300	0.136643	7.26136	9.96794	4.06426	17.2556	28.7301	22.0731	10.511	0	49.8195	60.809		277
				301	0.32084	9.30228	10.6044	6.12513	17.3962	30.209	20.8338	5.20844	0	44.6215	46.4552		251
				302	0.125539	10.9037	8.07905	6.07447	17.1098	19.2358	22.2731	16.1986	0	45.2586	75.0145	66.1312	232
				303	0.108486	9.2868	7.61274	6.39695	18.611	20.9491	27.6827	9.35226	0	41.8519	65.098		270
				304	0.0900914	5.83482	5.19433	5.12395	19.5667	28.4351	24.4936	11.2614	0	41.5459	66.1312		414
				305	0.733973	12.4467	10.0601	7.59637	28.1014	23.867	13.345	3.84951	0	37.6682	36.2966	36.2966	223
				306	1.52741	17.3128	10.6789	7.70177	22.005	23.9467	13.5914	3.23604	0	37.3494	33.7265		166
				307	0.36073	13.59	9.84494	7.81583	17.5355	25.0507	22.0446	3.75761	0	33.3333	44.3997		243
			Average		0.429564	10.3414	8.71972	6.34167	19.9339	25.1638	20.9739	8.09597	0	41.119	59.7937		2410
			STDV		0.462619	3.64312	1.97783	1.24576	3.60204	3.63561	4.69409	4.38512	0	4.98483	14.4268
			Int. Conf.		0.185086	1.45755	0.791299	0.498409	1.44112	1.45455	1.87803	1.75441	0	1.99435	5.77191
			p-value		***	***	***	***	***	***	***	***		***	-0.507495
INTER	GFP-TOR1, CrispR mutant #12 (TOR2 HORN LOOP 337-345 -> polyAG)	Starved	181031	Image 15	0	1.52994	9.00481	4.9541	19.525	26.2276	22.7306	16.028	0	59.3939	75.7835	90.7834	165
				Image 16	0.0105349	1.35637	8.08554	4.68803	14.2221	21.0698	32.1315	18.4361	0	66.443	91.8879		149
				Image 19	0	1.26649	7.8628	4.59103	14.248	19.5251	22.1636	30.343	0	54.6512	109.099		172
				Image 20	0.0355429	1.3921	8.76725	3.02115	18.0677	27.5458	15.9943	25.1762	0	59.5588	89.6789		136
			181212	Image 55	0.097229	4.61838	12.737	6.22265	29.6548	21.3904	25.2795	0	0	23.2143	41.614	49.6539	168
				Image 56	0.211472	7.97427	10.7498	4.40567	27.3152	23.7906	21.1472	4.40567	0	20.6186	46.7568		194
				Image 57	0.0322087	7.9314	11.4341	6.92487	26.1696	16.9096	22.5461	8.05218	0	17.757	57.3369		214
				Image 58	0	6.3006	8.09574	6.75818	23.9352	23.2313	28.1591	3.51989	0	25.9067	52.551		193
			181219	Image 13	0.122907	1.52097	2.91904	2.02796	14.7488	35.0284	37.4866	6.14534	0	60.4444	68.0992	67.7784	225
				Image 14	0.203528	2.20488	3.35821	3.6635	23.7449	29.5115	27.137	10.1764	0	53.2468	67.4576		231
				Image 15	0.246957	1.52878	3.46916	3.17516	16.0228	31.7516	30.5756	13.2298	0	55.7377	77.4991		244
				Image 16	0.0422431	1.63692	4.32992	2.81621	20.4175	34.4985	27.458	8.80065	0	60.7477	63.7634		214
			Average		0.0835519	3.27176	7.56778	4.43738	20.6726	25.8734	26.0674	12.0261	0	46.4767	67.7784		2305
			STDV		0.0915109	2.67962	3.33775	1.58821	5.41772	5.90887	5.72091	9.07665	0	18.5657	19.8732
			Int. Conf.		0.0517772	1.51614	1.88851	0.898617	3.06536	3.34326	3.23691	5.1356	0	10.5046	11.2443
			p-value				***	*	***	*	***	***		***	-0.441727
INTER	GFP-TOR1, #21 (Loop TOR1 368-370 -> poly AG)	Starved	190214	308	0.150613	6.09982	4.46361	5.0113	18.142	21.2227	23.0027	20.5381	1.36921	59.2437	93.5452	84.6363	238
				309	0.111254	5.05702	3.46406	5.46158	20.9234	26.0436	23.768	11.3783	3.79276	55.9603	84.6363		302
				311	0.18478	4.2659	3.46747	3.96934	17.1663	25.4357	28.9716	16.5389	0	60.7143	83.9037		308
				312	0.890179	9.27915	3.28979	6.42477	26.8989	27.673	13.9332	7.74069	3.87034	55.6054	65.439	65.439	223
				313	0.0109932	0.35728	2.84725	13.5657	40.1253	24.7348	12.3124	4.94696	1.09932	56.0117	46.3698		341
				314	0.288148	6.67916	2.64369	4.22431	20.9817	23.9191	27.9755	13.2884	0	62.4549	75.4626		277
				315	0.162199	6.4026	5.67697	3.52854	14.7971	24.3299	31.5861	13.5166	0	62.963	79.0769	68.7069	270
				316	0.113917	7.89823	5.56294	4.78451	19.176	28.4792	23.5428	10.4424	0	56.682	62.8275		217
				317	0.101251	4.5995	5.05019	3.38326	17.7189	28.77	31.1161	9.26075	0	62.037	68.7069		324
			Average		0.223704	5.62652	4.05177	5.59481	21.7699	25.6231	24.0232	11.9612	1.12574	59.0747	75.4626		2500
			STDV		0.260749	2.53555	1.16148	3.14084	7.6704	2.42907	6.96332	4.68576	1.62182	3.05939	14.1715
			Int. Conf.		0.104321	1.01443	0.46469	1.2566	3.0688	0.971832	2.78591	1.87469	0.648861	1.22401	5.6698
			p-value		**	***		*	***	***	***	***		**	-0.378434
INTER	GFP-TOR1, CrispR mutant #13 (TOR2 HORN LOOP 379-381 -> polyAG)	Starved	181031	Image 21	0.200714	5.9099	7.97279	8.69759	27.0406	20.6289	21.1864	8.36307	0	37.5	56.8184	69.5213	128
				Image 23	0.0139938	6.08732	5.10775	7.2768	21.3406	12.5945	33.5852	13.9938	0	40.1869	84.2484		107
				Image 24	0.00903465	4.13335	8.67326	6.32425	22.5866	17.6176	22.5866	18.0693	0	42.5532	81.2617		141
				Image 25	0	5.68366	6.95031	5.84605	26.9568	22.0851	25.9825	6.49562	0	46.3158	57.7809		95
			181212	Image 59	0.0256838	2.88943	5.13677	6.54938	26.3259	22.4734	33.389	3.21048	0	35.2941	58.6156	70.49	170
				Image 60	0	2.88819	4.11782	4.34658	15.4418	23.4487	35.459	14.298	0	40	85.9229		160
				Image 61	0.00833264	1.16657	2.79143	4.58295	19.3734	19.5817	35.8303	16.6653	0	42.7083	93.0153		192
				Image 63	0.0447527	1.32021	3.44596	4.56478	23.4952	23.719	36.6972	6.71291	0	47.486	70.49		179
				Image 64	0	0.719424	3.64851	2.8777	19.2703	30.8325	34.9435	7.70812	0	51.0067	69.869		149
			181219	Image 17	0.0800961	2.87011	5.82922	4.89476	19.5791	28.4786	29.3686	8.89957	0	51.0638	66.2544	94.3871	141
				Image 18	0.240928	1.91989	4.1033	4.51739	12.4228	23.3399	34.6333	18.8225	0	59.5745	95.4414		141
				Image 19	0.167973	1.93169	4.3673	3.80739	9.65845	25.7559	37.514	16.7973	0	60.1156	93.3329		173
				Image 20	0.00548516	1.39872	3.45565	2.57803	9.18765	23.3119	39.4932	20.5694	0	60.7735	104.782		181
			Average		0.0613072	2.99373	5.04616	5.14336	19.4369	22.6052	32.3591	12.3543	0	47.2753	81.2617		1957
			STDV		0.0852156	2.1299	2.09651	1.76536	3.99116	4.94844	6.08105	5.21652	0	5.00403	13.5957
			Int. Conf.		0.0463237	1.15783	1.13968	0.959659	2.16962	2.69	3.30569	2.83573	0	2.72022	7.39073
			p-value					**	***			***		***	-0.330668
INTER	GFP-TOR1, #24 (HEAT TOR2 1449/1454/1456 ->A)	Starved	190214	318	0.181113	10.0892	6.12241	6.33896	24.903	28.545	16.9301	6.89017	0	44.6565	47.3941	47.3941	262
				320	0.0067432	5.8413	12.6098	5.42828	15.0879	18.881	28.6586	13.4864	0	43.609	75.7104		266
															0
				322	0.451494	8.03101	8.25076	5.15423	17.3805	28.3682	28.3682	3.99553	0	51.4523	52.4759	61.9835	241
				323	0.403808	7.11613	8.35329	5.93836	18.013	24.1493	28.1082	7.91781	0	46.1538	61.9835		260
				324	0.295058	6.49537	8.79026	4.91763	14.7529	27.8666	24.5881	12.2941	0	51.7857	67.7722		224
				325	0.426887	10.5028	16.364	9.35086	15.5848	22.6996	18.2952	6.77599	0	26.1468	47.0951	47.0951	218
				326	0.179412	7.82687	14.3081	11.5272	17.4927	23.0993	18.8383	6.72797	0	34.0206	48.2502		291
															0
			Average		0.277788	7.98609	10.6855	6.95079	17.6021	24.8013	23.3981	8.29828	0	42.5464	48.2502		1762
			STDV		0.163846	1.74944	3.7606	2.50942	3.46512	3.62683	5.23837	3.3741	0	9.35335	27.0985
			Int. Conf.		0.065552	0.699922	1.50455	1.00398	1.38634	1.45104	2.09578	1.34992	0	3.74212	10.8417
			p-value		***	***	***	***	***	**	***	***		***	-0.602576
INTER	GFP-TOR1, CrispR mutant #19 (CT KOG1 Delta-1544-End)	Starved	190116	Image 4	0	0.216857	4.59737	4.97325	9.54171	18.7943	32.9623	28.9143	0	66.6667	117.671	110.751	135
				Image 5	0	0.424178	6.96359	5.30223	10.9579	21.9159	29.6925	24.7437	0	61.5385	103.832		143
				Image 6	0	0.574713	7.39289	4.38871	17.372	25.3396	26.6458	18.2863	0	64.0394	85.5656		203
				Image 7	0	0.249515	4.10313	4.9903	11.9213	19.9612	25.506	33.2686	0	64.8148	119.868		162
				Image 8	0	0.0292826	7.34017	7.41825	14.3485	31.8204	31.2347	7.80869	0	59.3939	65.0383	78.0686	330
				Image 9	0	0.0895713	8.65003	7.57518	15.8669	24.8241	30.1983	12.7959	0	53.6232	76.3273		276
				Image 10	0	0.11129	6.55373	6.77631	14.344	29.4299	26.7095	16.0752	0	52.5926	79.8099		270
				Image 11	0	0.186547	5.75003	5.17941	14.4848	27.2139	28.5307	18.6547	0	56.2264	88.2215		265
				Image 12	0	0.470035	5.22914	4.40658	13.8073	22.9142	39.953	13.2197	0	60.2151	88.4122	97.3375	186
				Image 13	0	0.172117	4.08491	3.02926	12.1629	19.9656	28.4567	32.1285	0	66.1538	120.518		195
				Image 14	0	0.746269	5.97015	4.66418	18.3458	21.4552	34.8259	13.9925	0	62.7219	85.0731		169
				Image 15	0	0.537207	4.616	4.0191	11.8384	21.6872	33.4262	23.8758	0	59.4828	106.263		232
			Average		0	0.317298	5.9376	5.2269	13.7493	23.7768	30.6785	20.3137	0	60.6224	88.3168		2566
			STDV		0	0.226334	1.46949	1.37596	2.61113	4.04389	4.11002	8.21144	0	9.5	10.5
			Int. Conf.		0	0.0905525	0.587918	0.550498	1.04467	1.61789	1.64435	3.28526	0	3.80079	4.20087
			p-value			*		**	**	***		*		**	-0.272557

## Sheet: F
		0	1	2	3	4	5	6	7	8	10
WT	1000	248.561	241.249	238.1	246.741	241.434	242.318	243.472	234.605	197.057	185.23
	100	216.344	209.863	210.656	220.76	200.234	205.584	198.959	172.71	178.333	184.609
	10	176.73	160.706	165.083	169.795	164.668	174.761	173.625	170.507	176.694	182.425
	0	164.76	156.784	152.556	166.647	152.18	175.612	169.437	174.321	182.539	186.675
tor1-1	1000	242.891	237.023	233.734	245.066	239.865	242.037	248.219	243.841	249.04	246.589
	100	210.461	208.555	203.935	218.554	204.971	217.091	220.41	217.811	222.191	227.642
	10	167.612	148.044	156.932	170.722	155.661	172.51	169.807	169.734	176.261	183.697
	0	156.536	148.901	150.609	163.99	144.246	165.386	158.782	165.743	178.849	181.465
Dgtr	1000	227.352	216.844	200.434	186.233	158.296	162.506	164.371	156.285	165.45	174.146
	100	178.058	160.863	152.678	155.943	145.608	157.627	158.387	152.975	162.371	170.702
	10	144.699	136.674	141.314	150.982	140.871	155.545	153.31	152.374	161.027	171.917
	0	145.845	141.784	138.08	153.798	136.902	157.731	150.937	159.101	167.578	173.667
	Cell survival %
Rap nM	WT	tor1-1	Dgtr
0	1	1	1
1	1.10656	1.2205	0.651163
2	1.13525	1.02901	0.40407
3	1.1373	1.05029	0.101744
4	0.920082	1.1354	0.0523256
5	0.653689	0.988395	0.0174419
6	0.596311	1.15667	0
7	0.131148	1.02321	0
8	0.0368852	0.903288	0
10	0	0.918762	0
