# Supplementary material for: EGOC inhibits TOROID polymerization by structurally activating TORC1
Source: Nat Struct Mol Biol. 2023 Jan 26;30(3):273–85. doi: 10.1038/s41594-022-00912-6 (PMC10023571; doi:10.1038/s41594-022-00912-6)
Supplement: Source Data Extended Data Fig. 7 — Statistical source data. [file 41594_2022_912_MOESM16_ESM.xlsx]

## Sheet: B
		WT				gtrss				kog1 R884D
expo	Replicate	Image	TOROIDS	CELL	RATIO	image	TOROIDS	CELL	RATIO	image	TOROIDS	CELL	RATIO
	A	1037	6	153	3.92157	1043	85	106	80.1887	1040	9	242	3.71901
	B	1038	3	149	2.01342	1044	80	102	78.4314	1041	8	258	3.10078
	C	1039	2	136	1.47059	1045	115	150	76.6667	1042	3	200	1.5
average
STDEVA				2.46853				78.4289				2.77326
				1.28731				1.76101				1.14518
PDS	Replicate	Image
	A	1055	164	225	72.8889	1052	183	186	0.983871	1058	142	281	50.5338
	B	1056	158	210	75.2381	1053	152	160	0.95	1059	156	301	51.8272
	C	1057	175	250	70	1054	120	125	0.96	1060	134	250	53.6
average
STDEVA				72.709				0.964624				51.987
				2.62368				0.0174024				1.53933
