# Supplementary material for: EGOC inhibits TOROID polymerization by structurally activating TORC1
Source: Nat Struct Mol Biol. 2023 Jan 26;30(3):273–85. doi: 10.1038/s41594-022-00912-6 (PMC10023571; doi:10.1038/s41594-022-00912-6)
Supplement: Source Data Extended Data Fig. 8 — Statistical source data. [file 41594_2022_912_MOESM18_ESM.xlsx]

## Sheet: G
	GFP-TOR1		Expo.					Starved
			Exp.	TOROID	total cells	% TOROID		Exp.	TOROID	total cells	% TOROID
			1293	15	528	2.84091		1289	88	150	58.6667
			1294	13	552	2.35507		1290	83	128	64.8438
			1295	11	300	3.66667		1291	95	161	59.0062
				TOROID	Total cells				TOROID	Total cells
			609	12	289	4.15225		635	127	240	52.9167
			610	12	289	4.15225		636	153	237	64.557
			611	13	179	7.26257		637	152	218	69.7248
			1203	16	120	13.3333		1171	122	160	76.25
			1204	14	145	9.65517		1172	123	153	80.3922
			1205	12	137	8.75912		1173	110	145	75.8621
		Average				6.24193					66.9133
		STD				3.73089					9.30798
	KOG1 delta 1004-1022		Expo.					Starved
			Exp.	TOROID	total cells	% TOROID		Exp.	TOROID	total cells	% TOROID
		F5	1305	27	229	11.7904		1325	174	235	74.0426
			1306	29	204	14.2157		1326	170	267	63.6704
			1307	28	252	11.1111		1327	183	286	63.986
		F6	1308	24	204	11.7647		1328	113	213	53.0516
			1309	27	179	15.0838		1329	94	160	58.75
			1310	18	175	10.2857		1330	123	167	73.6527
		F7	1312	5	60	8.33333		1331	109	171	63.7427
			1313	8	49	16.3265		1332	104	163	63.8037
			1314	19	108	17.5926
				TOROID	Total cells				TOROID	Total cells
			625	9	127	7.08661		662	66	223	29.5964
			626	6	101	5.94059		663	56	143	39.1608
			627	2	115	1.73913		664	54	155	34.8387
			628	6	71	8.4507		665	139	222	62.6126
			629	3	89	3.37079		666	144	255	56.4706
			631	5	178	2.80899		667	138	203	67.9803
			632	29	184	15.7609		668	221	285	77.5439
			633	30	210	14.2857		669	217	298	72.8188
			634	20	200	10		670	232	321	72.2741
		Average				10.3304					60.4703
		STD				4.80538					14.1089
	KOG1 delta tack 1068-1086		Expo.					Starved
			Exp.	TOROID	total cells	% TOROID		Exp.	TOROID	total cells	% TOROID
		F2	1296	4	294	1.36054		1316	62	178	34.8315
			1297	7	243	2.88066		1317	44	152	28.9474
			1298	4	270	1.48148		1318	39	121	32.2314
		F3	1299	5	176	2.84091		1319	74	207	35.7488
			1300	0	228	0		1320	82	185	44.3243
			1301	5	352	1.42045		1321	82	188	43.617
		F4	1302	1	57	1.75439		1322	72	207	34.7826
			1303	0	47	0		1323	59	220	26.8182
			1304	1	51	1.96078		1324	53	237	22.3629
				TOROID	Total cells				TOROID	Total cells
			612	3	206	1.45631		656	84	217	38.7097
			613	6	202	2.9703		657	95	273	34.7985
			618	6	160	3.75		658	86	218	39.4495
			619	4	114	3.50877		659	117	226	51.7699
			620	6	160	3.75		660	103	304	33.8816
			621	3	184	1.63043		661	93	296	31.4189
			622	6	188	3.19149
			623	12	137	8.75912
			624	6	137	4.37956
		Average				2.6164					35.5795
		STD				1.97427					7.35158
	deltaclawlong 1121-1132		Expo.					Starved
			Exp.	TOROID	total cells	% TOROID		Exp.	TOROID	total cells	% TOROID
		1	1193	10	256	3.90625		1184	142	220	64.5455
			1194	12	273	4.3956		1185	145	206	70.3883
			1195	10	252	3.96825		1186	125	189	66.1376
		2	1196	15	286	5.24476		1187	91	138	65.942
			1197	16	278	5.7554		1188	89	132	67.4242
			1198	31	246	12.6016		1189	76	114	66.6667
		3	1200	16	208	7.69231		1190	97	127	76.378
			1201	12	208	5.76923		1191	98	136	72.0588
			1202	13	197	6.59898		1192	88	124	70.9677
		Average				6.21471					68.9454
		STD				2.69626					3.78943
